# Supplementary material for: TMEA: A Thermodynamically Motivated Framework for Functional Characterization of Biological Responses to System Acclimation
Source: Entropy (Basel). 2020 Sep 15;22(9):1030. doi: 10.3390/e22091030 (PMC7597090; doi:10.3390/e22091030)
Supplement: Supplementary file 1 [file entropy-22-01030-s001.zip]

Archive with 4 entries (4 files):
- S1_SetComparison.xlsx
- S2_TMEA_Result.xlsx
- S3_hypGSEA_Result.xlsx
- S4_TMEA_FAS.xlsx
