# Supplementary material for: TMEA: A Thermodynamically Motivated Framework for Functional Characterization of Biological Responses to System Acclimation
Source: Entropy (Basel). 2020 Sep 15;22(9):1030. doi: 10.3390/e22091030 (PMC7597090; doi:10.3390/e22091030)
Supplement: Supplementary file 1 [file entropy-22-01030-s001.zip › S1_SetComparison.xlsx]

## Sheet: S1_SetComparison_Info
Table S1: Comparison of significantly contributing FAS (functionally annotated sets). FAS terms obtained from MapMan ontology are listed, that either showed an significant overrepresentation in hypergeometric-based gene set enrichment analysis (hypGSEA) or showed significant contribution to constraints from TMEA (thermodynamically motivated enrichment analysis).

## Sheet: S1_SetComparison
Union_TMEA_Con1-10_vs_hypGSEA	Union_TMEA_Con1-3_vs_hypGSEA	Intersect_TMEA_Con1-3_vs_hypGSEA	hypGSEA_Exclusives_vs_TMEA_Con1-3	TMEA_Con1-3_Exclusives_vs_hypGSEA	Union_TMEA_Con4-10	Union_TMEA_Con1-3	TMEA_Constraint_1	TMEA_Constraint_2	TMEA_Constraint_3	TMEA_Constraint_4	TMEA_Constraint_5	TMEA_Constraint_6	TMEA_Constraint_7	TMEA_Constraint_8	TMEA_Constraint_9	TMEA_Constraint_10	Intersect_TMEA_Con1-10_vs_hypGSEA	hypGSEA_Exclusives_vs_AllConstraints	TMEA_Con1-10_Exclusives_vs_hypGSEA
amino acid metabolism.synthesis	amino acid metabolism.synthesis			amino acid metabolism.synthesis		amino acid metabolism.synthesis	amino acid metabolism.synthesis												amino acid metabolism.synthesis
amino acid metabolism.synthesis.aspartate family	amino acid metabolism.synthesis.aspartate family			amino acid metabolism.synthesis.aspartate family		amino acid metabolism.synthesis.aspartate family	amino acid metabolism.synthesis.aspartate family												amino acid metabolism.synthesis.aspartate family
cell wall	cell wall	cell wall			cell wall	cell wall	cell wall	cell wall	cell wall			cell wall	cell wall		cell wall		cell wall
cell wall.cell wall proteins	cell wall.cell wall proteins	cell wall.cell wall proteins			cell wall.cell wall proteins	cell wall.cell wall proteins	cell wall.cell wall proteins					cell wall.cell wall proteins			cell wall.cell wall proteins		cell wall.cell wall proteins
cell wall.cell wall proteins.AGPs	cell wall.cell wall proteins.AGPs	cell wall.cell wall proteins.AGPs			cell wall.cell wall proteins.AGPs	cell wall.cell wall proteins.AGPs	cell wall.cell wall proteins.AGPs					cell wall.cell wall proteins.AGPs					cell wall.cell wall proteins.AGPs
cell wall.cell wall proteins.AGPs.AGP	cell wall.cell wall proteins.AGPs.AGP	cell wall.cell wall proteins.AGPs.AGP			cell wall.cell wall proteins.AGPs.AGP	cell wall.cell wall proteins.AGPs.AGP	cell wall.cell wall proteins.AGPs.AGP					cell wall.cell wall proteins.AGPs.AGP					cell wall.cell wall proteins.AGPs.AGP
cell wall.cell wall proteins.LRR					cell wall.cell wall proteins.LRR										cell wall.cell wall proteins.LRR				cell wall.cell wall proteins.LRR
cell wall.degradation	cell wall.degradation			cell wall.degradation		cell wall.degradation		cell wall.degradation											cell wall.degradation
cell wall.degradation.mannan-xylose-arabinose-fucose	cell wall.degradation.mannan-xylose-arabinose-fucose			cell wall.degradation.mannan-xylose-arabinose-fucose		cell wall.degradation.mannan-xylose-arabinose-fucose		cell wall.degradation.mannan-xylose-arabinose-fucose											cell wall.degradation.mannan-xylose-arabinose-fucose
cell wall.modification	cell wall.modification	cell wall.modification			cell wall.modification	cell wall.modification	cell wall.modification	cell wall.modification	cell wall.modification	cell wall.modification	cell wall.modification	cell wall.modification	cell wall.modification	cell wall.modification			cell wall.modification
cell wall.pectin*esterases	cell wall.pectin*esterases		cell wall.pectin*esterases															cell wall.pectin*esterases
cell wall.pectin*esterases.misc	cell wall.pectin*esterases.misc			cell wall.pectin*esterases.misc		cell wall.pectin*esterases.misc	cell wall.pectin*esterases.misc												cell wall.pectin*esterases.misc
cell wall.pectin*esterases.PME	cell wall.pectin*esterases.PME		cell wall.pectin*esterases.PME															cell wall.pectin*esterases.PME
Co-factor and vitamine metabolism.folate & vitamine K	Co-factor and vitamine metabolism.folate & vitamine K		Co-factor and vitamine metabolism.folate & vitamine K															Co-factor and vitamine metabolism.folate & vitamine K
Co-factor and vitamine metabolism.folate & vitamine K.vitamine K	Co-factor and vitamine metabolism.folate & vitamine K.vitamine K		Co-factor and vitamine metabolism.folate & vitamine K.vitamine K															Co-factor and vitamine metabolism.folate & vitamine K.vitamine K
development.late embryogenesis abundant					development.late embryogenesis abundant						development.late embryogenesis abundant				development.late embryogenesis abundant				development.late embryogenesis abundant
development.storage proteins	development.storage proteins			development.storage proteins		development.storage proteins	development.storage proteins	development.storage proteins											development.storage proteins
DNA.synthesis/chromatin structure					DNA.synthesis/chromatin structure					DNA.synthesis/chromatin structure									DNA.synthesis/chromatin structure
DNA.synthesis/chromatin structure.retrotransposon/transposase	DNA.synthesis/chromatin structure.retrotransposon/transposase			DNA.synthesis/chromatin structure.retrotransposon/transposase	DNA.synthesis/chromatin structure.retrotransposon/transposase	DNA.synthesis/chromatin structure.retrotransposon/transposase		DNA.synthesis/chromatin structure.retrotransposon/transposase	DNA.synthesis/chromatin structure.retrotransposon/transposase	DNA.synthesis/chromatin structure.retrotransposon/transposase				DNA.synthesis/chromatin structure.retrotransposon/transposase					DNA.synthesis/chromatin structure.retrotransposon/transposase
DNA.synthesis/chromatin structure.retrotransposon/transposase.gypsy-like retrotransposon	DNA.synthesis/chromatin structure.retrotransposon/transposase.gypsy-like retrotransposon			DNA.synthesis/chromatin structure.retrotransposon/transposase.gypsy-like retrotransposon	DNA.synthesis/chromatin structure.retrotransposon/transposase.gypsy-like retrotransposon	DNA.synthesis/chromatin structure.retrotransposon/transposase.gypsy-like retrotransposon		DNA.synthesis/chromatin structure.retrotransposon/transposase.gypsy-like retrotransposon	DNA.synthesis/chromatin structure.retrotransposon/transposase.gypsy-like retrotransposon	DNA.synthesis/chromatin structure.retrotransposon/transposase.gypsy-like retrotransposon									DNA.synthesis/chromatin structure.retrotransposon/transposase.gypsy-like retrotransposon
hormone metabolism	hormone metabolism	hormone metabolism			hormone metabolism	hormone metabolism		hormone metabolism	hormone metabolism	hormone metabolism		hormone metabolism	hormone metabolism		hormone metabolism		hormone metabolism
hormone metabolism.abscisic acid					hormone metabolism.abscisic acid							hormone metabolism.abscisic acid							hormone metabolism.abscisic acid
hormone metabolism.abscisic acid.induced-regulated-responsive-activated					hormone metabolism.abscisic acid.induced-regulated-responsive-activated							hormone metabolism.abscisic acid.induced-regulated-responsive-activated			hormone metabolism.abscisic acid.induced-regulated-responsive-activated				hormone metabolism.abscisic acid.induced-regulated-responsive-activated
hormone metabolism.auxin	hormone metabolism.auxin	hormone metabolism.auxin			hormone metabolism.auxin	hormone metabolism.auxin		hormone metabolism.auxin		hormone metabolism.auxin							hormone metabolism.auxin
hormone metabolism.auxin.induced-regulated-responsive-activated	hormone metabolism.auxin.induced-regulated-responsive-activated	hormone metabolism.auxin.induced-regulated-responsive-activated			hormone metabolism.auxin.induced-regulated-responsive-activated	hormone metabolism.auxin.induced-regulated-responsive-activated	hormone metabolism.auxin.induced-regulated-responsive-activated	hormone metabolism.auxin.induced-regulated-responsive-activated		hormone metabolism.auxin.induced-regulated-responsive-activated			hormone metabolism.auxin.induced-regulated-responsive-activated				hormone metabolism.auxin.induced-regulated-responsive-activated
hormone metabolism.ethylene	hormone metabolism.ethylene		hormone metabolism.ethylene		hormone metabolism.ethylene							hormone metabolism.ethylene	hormone metabolism.ethylene		hormone metabolism.ethylene	hormone metabolism.ethylene	hormone metabolism.ethylene
hormone metabolism.ethylene.signal transduction	hormone metabolism.ethylene.signal transduction		hormone metabolism.ethylene.signal transduction		hormone metabolism.ethylene.signal transduction						hormone metabolism.ethylene.signal transduction	hormone metabolism.ethylene.signal transduction	hormone metabolism.ethylene.signal transduction		hormone metabolism.ethylene.signal transduction		hormone metabolism.ethylene.signal transduction
hormone metabolism.ethylene.synthesis-degradation.1-aminocyclopropane-1-carboxylate synthase					hormone metabolism.ethylene.synthesis-degradation.1-aminocyclopropane-1-carboxylate synthase							hormone metabolism.ethylene.synthesis-degradation.1-aminocyclopropane-1-carboxylate synthase							hormone metabolism.ethylene.synthesis-degradation.1-aminocyclopropane-1-carboxylate synthase
hormone metabolism.jasmonate					hormone metabolism.jasmonate					hormone metabolism.jasmonate		hormone metabolism.jasmonate	hormone metabolism.jasmonate						hormone metabolism.jasmonate
hormone metabolism.jasmonate.induced-regulated-responsive-activated					hormone metabolism.jasmonate.induced-regulated-responsive-activated					hormone metabolism.jasmonate.induced-regulated-responsive-activated									hormone metabolism.jasmonate.induced-regulated-responsive-activated
hormone metabolism.jasmonate.synthesis-degradation	hormone metabolism.jasmonate.synthesis-degradation		hormone metabolism.jasmonate.synthesis-degradation		hormone metabolism.jasmonate.synthesis-degradation							hormone metabolism.jasmonate.synthesis-degradation					hormone metabolism.jasmonate.synthesis-degradation
lipid metabolism.FA desaturation	lipid metabolism.FA desaturation	lipid metabolism.FA desaturation				lipid metabolism.FA desaturation	lipid metabolism.FA desaturation										lipid metabolism.FA desaturation
lipid metabolism.FA desaturation.desaturase	lipid metabolism.FA desaturation.desaturase	lipid metabolism.FA desaturation.desaturase			lipid metabolism.FA desaturation.desaturase	lipid metabolism.FA desaturation.desaturase	lipid metabolism.FA desaturation.desaturase					lipid metabolism.FA desaturation.desaturase					lipid metabolism.FA desaturation.desaturase
lipid metabolism.lipid degradation.lysophospholipases.glycerophosphodiester phosphodiesterase					lipid metabolism.lipid degradation.lysophospholipases.glycerophosphodiester phosphodiesterase					lipid metabolism.lipid degradation.lysophospholipases.glycerophosphodiester phosphodiesterase									lipid metabolism.lipid degradation.lysophospholipases.glycerophosphodiester phosphodiesterase
lipid metabolism.lipid transfer proteins etc					lipid metabolism.lipid transfer proteins etc						lipid metabolism.lipid transfer proteins etc				lipid metabolism.lipid transfer proteins etc				lipid metabolism.lipid transfer proteins etc
lipid metabolism.Phospholipid synthesis.cyclopropane-fatty-acyl-phospholipid synthase					lipid metabolism.Phospholipid synthesis.cyclopropane-fatty-acyl-phospholipid synthase										lipid metabolism.Phospholipid synthesis.cyclopropane-fatty-acyl-phospholipid synthase				lipid metabolism.Phospholipid synthesis.cyclopropane-fatty-acyl-phospholipid synthase
major CHO metabolism	major CHO metabolism			major CHO metabolism	major CHO metabolism	major CHO metabolism			major CHO metabolism		major CHO metabolism								major CHO metabolism
major CHO metabolism.degradation	major CHO metabolism.degradation			major CHO metabolism.degradation	major CHO metabolism.degradation	major CHO metabolism.degradation			major CHO metabolism.degradation		major CHO metabolism.degradation								major CHO metabolism.degradation
major CHO metabolism.degradation.starch	major CHO metabolism.degradation.starch	major CHO metabolism.degradation.starch			major CHO metabolism.degradation.starch	major CHO metabolism.degradation.starch			major CHO metabolism.degradation.starch		major CHO metabolism.degradation.starch						major CHO metabolism.degradation.starch
minor CHO metabolism	minor CHO metabolism			minor CHO metabolism		minor CHO metabolism		minor CHO metabolism											minor CHO metabolism
minor CHO metabolism.trehalose	minor CHO metabolism.trehalose	minor CHO metabolism.trehalose				minor CHO metabolism.trehalose		minor CHO metabolism.trehalose									minor CHO metabolism.trehalose
minor CHO metabolism.trehalose.potential TPS/TPP	minor CHO metabolism.trehalose.potential TPS/TPP	minor CHO metabolism.trehalose.potential TPS/TPP				minor CHO metabolism.trehalose.potential TPS/TPP		minor CHO metabolism.trehalose.potential TPS/TPP									minor CHO metabolism.trehalose.potential TPS/TPP
misc	misc	misc			misc	misc	misc	misc	misc		misc	misc	misc	misc	misc	misc	misc
misc.beta 1,3 glucan hydrolases	misc.beta 1,3 glucan hydrolases			misc.beta 1,3 glucan hydrolases		misc.beta 1,3 glucan hydrolases	misc.beta 1,3 glucan hydrolases												misc.beta 1,3 glucan hydrolases
misc.beta 1,3 glucan hydrolases.glucan endo-1,3-beta-glucosidase	misc.beta 1,3 glucan hydrolases.glucan endo-1,3-beta-glucosidase			misc.beta 1,3 glucan hydrolases.glucan endo-1,3-beta-glucosidase		misc.beta 1,3 glucan hydrolases.glucan endo-1,3-beta-glucosidase	misc.beta 1,3 glucan hydrolases.glucan endo-1,3-beta-glucosidase												misc.beta 1,3 glucan hydrolases.glucan endo-1,3-beta-glucosidase
misc.cytochrome P450	misc.cytochrome P450	misc.cytochrome P450			misc.cytochrome P450	misc.cytochrome P450	misc.cytochrome P450		misc.cytochrome P450		misc.cytochrome P450	misc.cytochrome P450	misc.cytochrome P450		misc.cytochrome P450	misc.cytochrome P450	misc.cytochrome P450
misc.GDSL-motif lipase	misc.GDSL-motif lipase	misc.GDSL-motif lipase				misc.GDSL-motif lipase	misc.GDSL-motif lipase		misc.GDSL-motif lipase								misc.GDSL-motif lipase
misc.gluco-, galacto- and mannosidases	misc.gluco-, galacto- and mannosidases			misc.gluco-, galacto- and mannosidases		misc.gluco-, galacto- and mannosidases		misc.gluco-, galacto- and mannosidases											misc.gluco-, galacto- and mannosidases
misc.glutathione S transferases	misc.glutathione S transferases			misc.glutathione S transferases	misc.glutathione S transferases	misc.glutathione S transferases	misc.glutathione S transferases							misc.glutathione S transferases					misc.glutathione S transferases
misc.invertase/pectin methylesterase inhibitor family protein	misc.invertase/pectin methylesterase inhibitor family protein			misc.invertase/pectin methylesterase inhibitor family protein		misc.invertase/pectin methylesterase inhibitor family protein			misc.invertase/pectin methylesterase inhibitor family protein										misc.invertase/pectin methylesterase inhibitor family protein
misc.myrosinases-lectin-jacalin					misc.myrosinases-lectin-jacalin					misc.myrosinases-lectin-jacalin									misc.myrosinases-lectin-jacalin
misc.nitrilases, *nitrile lyases, berberine bridge enzymes, reticuline oxidases, troponine reductases	misc.nitrilases, *nitrile lyases, berberine bridge enzymes, reticuline oxidases, troponine reductases	misc.nitrilases, *nitrile lyases, berberine bridge enzymes, reticuline oxidases, troponine reductases			misc.nitrilases, *nitrile lyases, berberine bridge enzymes, reticuline oxidases, troponine reductases	misc.nitrilases, *nitrile lyases, berberine bridge enzymes, reticuline oxidases, troponine reductases	misc.nitrilases, *nitrile lyases, berberine bridge enzymes, reticuline oxidases, troponine reductases				misc.nitrilases, *nitrile lyases, berberine bridge enzymes, reticuline oxidases, troponine reductases		misc.nitrilases, *nitrile lyases, berberine bridge enzymes, reticuline oxidases, troponine reductases				misc.nitrilases, *nitrile lyases, berberine bridge enzymes, reticuline oxidases, troponine reductases
misc.O-methyl transferases	misc.O-methyl transferases	misc.O-methyl transferases				misc.O-methyl transferases	misc.O-methyl transferases										misc.O-methyl transferases
misc.peroxidases	misc.peroxidases	misc.peroxidases			misc.peroxidases	misc.peroxidases	misc.peroxidases			misc.peroxidases					misc.peroxidases		misc.peroxidases
misc.protease inhibitor/seed storage/lipid transfer protein (LTP) family protein	misc.protease inhibitor/seed storage/lipid transfer protein (LTP) family protein			misc.protease inhibitor/seed storage/lipid transfer protein (LTP) family protein	misc.protease inhibitor/seed storage/lipid transfer protein (LTP) family protein	misc.protease inhibitor/seed storage/lipid transfer protein (LTP) family protein	misc.protease inhibitor/seed storage/lipid transfer protein (LTP) family protein							misc.protease inhibitor/seed storage/lipid transfer protein (LTP) family protein	misc.protease inhibitor/seed storage/lipid transfer protein (LTP) family protein				misc.protease inhibitor/seed storage/lipid transfer protein (LTP) family protein
misc.UDP glucosyl and glucoronyl transferases					misc.UDP glucosyl and glucoronyl transferases						misc.UDP glucosyl and glucoronyl transferases				misc.UDP glucosyl and glucoronyl transferases				misc.UDP glucosyl and glucoronyl transferases
not assigned					not assigned					not assigned			not assigned		not assigned	not assigned			not assigned
not assigned.no ontology					not assigned.no ontology						not assigned.no ontology				not assigned.no ontology	not assigned.no ontology			not assigned.no ontology
not assigned.no ontology.DC1 domain containing protein	not assigned.no ontology.DC1 domain containing protein			not assigned.no ontology.DC1 domain containing protein	not assigned.no ontology.DC1 domain containing protein	not assigned.no ontology.DC1 domain containing protein			not assigned.no ontology.DC1 domain containing protein	not assigned.no ontology.DC1 domain containing protein									not assigned.no ontology.DC1 domain containing protein
not assigned.no ontology.glycine rich proteins	not assigned.no ontology.glycine rich proteins			not assigned.no ontology.glycine rich proteins	not assigned.no ontology.glycine rich proteins	not assigned.no ontology.glycine rich proteins		not assigned.no ontology.glycine rich proteins								not assigned.no ontology.glycine rich proteins			not assigned.no ontology.glycine rich proteins
not assigned.no ontology.pentatricopeptide (PPR) repeat-containing protein	not assigned.no ontology.pentatricopeptide (PPR) repeat-containing protein			not assigned.no ontology.pentatricopeptide (PPR) repeat-containing protein	not assigned.no ontology.pentatricopeptide (PPR) repeat-containing protein	not assigned.no ontology.pentatricopeptide (PPR) repeat-containing protein		not assigned.no ontology.pentatricopeptide (PPR) repeat-containing protein		not assigned.no ontology.pentatricopeptide (PPR) repeat-containing protein	not assigned.no ontology.pentatricopeptide (PPR) repeat-containing protein	not assigned.no ontology.pentatricopeptide (PPR) repeat-containing protein		not assigned.no ontology.pentatricopeptide (PPR) repeat-containing protein	not assigned.no ontology.pentatricopeptide (PPR) repeat-containing protein	not assigned.no ontology.pentatricopeptide (PPR) repeat-containing protein			not assigned.no ontology.pentatricopeptide (PPR) repeat-containing protein
not assigned.unknown	not assigned.unknown			not assigned.unknown	not assigned.unknown	not assigned.unknown			not assigned.unknown	not assigned.unknown			not assigned.unknown		not assigned.unknown	not assigned.unknown			not assigned.unknown
nucleotide metabolism.synthesis	nucleotide metabolism.synthesis			nucleotide metabolism.synthesis		nucleotide metabolism.synthesis	nucleotide metabolism.synthesis												nucleotide metabolism.synthesis
nucleotide metabolism.synthesis.purine	nucleotide metabolism.synthesis.purine			nucleotide metabolism.synthesis.purine		nucleotide metabolism.synthesis.purine	nucleotide metabolism.synthesis.purine												nucleotide metabolism.synthesis.purine
protein	protein			protein		protein	protein												protein
protein.degradation.AAA type	protein.degradation.AAA type			protein.degradation.AAA type		protein.degradation.AAA type	protein.degradation.AAA type												protein.degradation.AAA type
protein.degradation.cysteine protease					protein.degradation.cysteine protease							protein.degradation.cysteine protease							protein.degradation.cysteine protease
protein.degradation.ubiquitin.E3.BTB/POZ Cullin3					protein.degradation.ubiquitin.E3.BTB/POZ Cullin3						protein.degradation.ubiquitin.E3.BTB/POZ Cullin3								protein.degradation.ubiquitin.E3.BTB/POZ Cullin3
protein.degradation.ubiquitin.E3.BTB/POZ Cullin3.BTB/POZ					protein.degradation.ubiquitin.E3.BTB/POZ Cullin3.BTB/POZ						protein.degradation.ubiquitin.E3.BTB/POZ Cullin3.BTB/POZ								protein.degradation.ubiquitin.E3.BTB/POZ Cullin3.BTB/POZ
protein.synthesis	protein.synthesis	protein.synthesis			protein.synthesis	protein.synthesis	protein.synthesis							protein.synthesis			protein.synthesis
protein.synthesis.ribosomal protein	protein.synthesis.ribosomal protein	protein.synthesis.ribosomal protein			protein.synthesis.ribosomal protein	protein.synthesis.ribosomal protein	protein.synthesis.ribosomal protein				protein.synthesis.ribosomal protein			protein.synthesis.ribosomal protein			protein.synthesis.ribosomal protein
protein.synthesis.ribosomal protein.eukaryotic	protein.synthesis.ribosomal protein.eukaryotic	protein.synthesis.ribosomal protein.eukaryotic			protein.synthesis.ribosomal protein.eukaryotic	protein.synthesis.ribosomal protein.eukaryotic	protein.synthesis.ribosomal protein.eukaryotic							protein.synthesis.ribosomal protein.eukaryotic			protein.synthesis.ribosomal protein.eukaryotic
protein.synthesis.ribosomal protein.eukaryotic.40S subunit	protein.synthesis.ribosomal protein.eukaryotic.40S subunit			protein.synthesis.ribosomal protein.eukaryotic.40S subunit	protein.synthesis.ribosomal protein.eukaryotic.40S subunit	protein.synthesis.ribosomal protein.eukaryotic.40S subunit	protein.synthesis.ribosomal protein.eukaryotic.40S subunit							protein.synthesis.ribosomal protein.eukaryotic.40S subunit					protein.synthesis.ribosomal protein.eukaryotic.40S subunit
protein.synthesis.ribosomal protein.eukaryotic.60S subunit	protein.synthesis.ribosomal protein.eukaryotic.60S subunit	protein.synthesis.ribosomal protein.eukaryotic.60S subunit			protein.synthesis.ribosomal protein.eukaryotic.60S subunit	protein.synthesis.ribosomal protein.eukaryotic.60S subunit	protein.synthesis.ribosomal protein.eukaryotic.60S subunit							protein.synthesis.ribosomal protein.eukaryotic.60S subunit			protein.synthesis.ribosomal protein.eukaryotic.60S subunit
protein.synthesis.ribosomal protein.eukaryotic.60S subunit.L7A	protein.synthesis.ribosomal protein.eukaryotic.60S subunit.L7A			protein.synthesis.ribosomal protein.eukaryotic.60S subunit.L7A		protein.synthesis.ribosomal protein.eukaryotic.60S subunit.L7A	protein.synthesis.ribosomal protein.eukaryotic.60S subunit.L7A												protein.synthesis.ribosomal protein.eukaryotic.60S subunit.L7A
protein.synthesis.ribosomal protein.prokaryotic	protein.synthesis.ribosomal protein.prokaryotic			protein.synthesis.ribosomal protein.prokaryotic	protein.synthesis.ribosomal protein.prokaryotic	protein.synthesis.ribosomal protein.prokaryotic	protein.synthesis.ribosomal protein.prokaryotic			protein.synthesis.ribosomal protein.prokaryotic	protein.synthesis.ribosomal protein.prokaryotic		protein.synthesis.ribosomal protein.prokaryotic						protein.synthesis.ribosomal protein.prokaryotic
protein.synthesis.ribosomal protein.prokaryotic.chloroplast	protein.synthesis.ribosomal protein.prokaryotic.chloroplast	protein.synthesis.ribosomal protein.prokaryotic.chloroplast			protein.synthesis.ribosomal protein.prokaryotic.chloroplast	protein.synthesis.ribosomal protein.prokaryotic.chloroplast	protein.synthesis.ribosomal protein.prokaryotic.chloroplast			protein.synthesis.ribosomal protein.prokaryotic.chloroplast	protein.synthesis.ribosomal protein.prokaryotic.chloroplast		protein.synthesis.ribosomal protein.prokaryotic.chloroplast				protein.synthesis.ribosomal protein.prokaryotic.chloroplast
protein.synthesis.ribosomal protein.prokaryotic.chloroplast.30S subunit					protein.synthesis.ribosomal protein.prokaryotic.chloroplast.30S subunit					protein.synthesis.ribosomal protein.prokaryotic.chloroplast.30S subunit	protein.synthesis.ribosomal protein.prokaryotic.chloroplast.30S subunit		protein.synthesis.ribosomal protein.prokaryotic.chloroplast.30S subunit						protein.synthesis.ribosomal protein.prokaryotic.chloroplast.30S subunit
protein.synthesis.ribosomal protein.prokaryotic.chloroplast.50S subunit	protein.synthesis.ribosomal protein.prokaryotic.chloroplast.50S subunit	protein.synthesis.ribosomal protein.prokaryotic.chloroplast.50S subunit			protein.synthesis.ribosomal protein.prokaryotic.chloroplast.50S subunit	protein.synthesis.ribosomal protein.prokaryotic.chloroplast.50S subunit	protein.synthesis.ribosomal protein.prokaryotic.chloroplast.50S subunit			protein.synthesis.ribosomal protein.prokaryotic.chloroplast.50S subunit	protein.synthesis.ribosomal protein.prokaryotic.chloroplast.50S subunit		protein.synthesis.ribosomal protein.prokaryotic.chloroplast.50S subunit				protein.synthesis.ribosomal protein.prokaryotic.chloroplast.50S subunit
protein.synthesis.ribosome biogenesis	protein.synthesis.ribosome biogenesis	protein.synthesis.ribosome biogenesis			protein.synthesis.ribosome biogenesis	protein.synthesis.ribosome biogenesis	protein.synthesis.ribosome biogenesis				protein.synthesis.ribosome biogenesis						protein.synthesis.ribosome biogenesis
protein.synthesis.ribosome biogenesis.BRIX	protein.synthesis.ribosome biogenesis.BRIX		protein.synthesis.ribosome biogenesis.BRIX															protein.synthesis.ribosome biogenesis.BRIX
protein.synthesis.ribosome biogenesis.Pre-rRNA processing and modifications	protein.synthesis.ribosome biogenesis.Pre-rRNA processing and modifications	protein.synthesis.ribosome biogenesis.Pre-rRNA processing and modifications			protein.synthesis.ribosome biogenesis.Pre-rRNA processing and modifications	protein.synthesis.ribosome biogenesis.Pre-rRNA processing and modifications	protein.synthesis.ribosome biogenesis.Pre-rRNA processing and modifications				protein.synthesis.ribosome biogenesis.Pre-rRNA processing and modifications						protein.synthesis.ribosome biogenesis.Pre-rRNA processing and modifications
protein.synthesis.ribosome biogenesis.Pre-rRNA processing and modifications.snoRNPs	protein.synthesis.ribosome biogenesis.Pre-rRNA processing and modifications.snoRNPs	protein.synthesis.ribosome biogenesis.Pre-rRNA processing and modifications.snoRNPs			protein.synthesis.ribosome biogenesis.Pre-rRNA processing and modifications.snoRNPs	protein.synthesis.ribosome biogenesis.Pre-rRNA processing and modifications.snoRNPs	protein.synthesis.ribosome biogenesis.Pre-rRNA processing and modifications.snoRNPs				protein.synthesis.ribosome biogenesis.Pre-rRNA processing and modifications.snoRNPs						protein.synthesis.ribosome biogenesis.Pre-rRNA processing and modifications.snoRNPs
protein.synthesis.ribosome biogenesis.Pre-rRNA processing and modifications.WD-repeat proteins	protein.synthesis.ribosome biogenesis.Pre-rRNA processing and modifications.WD-repeat proteins	protein.synthesis.ribosome biogenesis.Pre-rRNA processing and modifications.WD-repeat proteins				protein.synthesis.ribosome biogenesis.Pre-rRNA processing and modifications.WD-repeat proteins	protein.synthesis.ribosome biogenesis.Pre-rRNA processing and modifications.WD-repeat proteins										protein.synthesis.ribosome biogenesis.Pre-rRNA processing and modifications.WD-repeat proteins
PS					PS					PS									PS
PS.calvin cycle					PS.calvin cycle					PS.calvin cycle									PS.calvin cycle
PS.lightreaction	PS.lightreaction			PS.lightreaction	PS.lightreaction	PS.lightreaction		PS.lightreaction		PS.lightreaction									PS.lightreaction
PS.lightreaction.photosystem II	PS.lightreaction.photosystem II	PS.lightreaction.photosystem II			PS.lightreaction.photosystem II	PS.lightreaction.photosystem II		PS.lightreaction.photosystem II		PS.lightreaction.photosystem II							PS.lightreaction.photosystem II
PS.lightreaction.photosystem II.LHC-II	PS.lightreaction.photosystem II.LHC-II	PS.lightreaction.photosystem II.LHC-II				PS.lightreaction.photosystem II.LHC-II		PS.lightreaction.photosystem II.LHC-II									PS.lightreaction.photosystem II.LHC-II
PS.lightreaction.photosystem II.PSII polypeptide subunits					PS.lightreaction.photosystem II.PSII polypeptide subunits					PS.lightreaction.photosystem II.PSII polypeptide subunits									PS.lightreaction.photosystem II.PSII polypeptide subunits
redox	redox		redox															redox
redox.glutaredoxins	redox.glutaredoxins	redox.glutaredoxins			redox.glutaredoxins	redox.glutaredoxins	redox.glutaredoxins			redox.glutaredoxins	redox.glutaredoxins				redox.glutaredoxins		redox.glutaredoxins
RNA.regulation of transcription					RNA.regulation of transcription					RNA.regulation of transcription									RNA.regulation of transcription
RNA.regulation of transcription.AP2/EREBP, APETALA2/Ethylene-responsive element binding protein family	RNA.regulation of transcription.AP2/EREBP, APETALA2/Ethylene-responsive element binding protein family	RNA.regulation of transcription.AP2/EREBP, APETALA2/Ethylene-responsive element binding protein family			RNA.regulation of transcription.AP2/EREBP, APETALA2/Ethylene-responsive element binding protein family	RNA.regulation of transcription.AP2/EREBP, APETALA2/Ethylene-responsive element binding protein family			RNA.regulation of transcription.AP2/EREBP, APETALA2/Ethylene-responsive element binding protein family	RNA.regulation of transcription.AP2/EREBP, APETALA2/Ethylene-responsive element binding protein family	RNA.regulation of transcription.AP2/EREBP, APETALA2/Ethylene-responsive element binding protein family	RNA.regulation of transcription.AP2/EREBP, APETALA2/Ethylene-responsive element binding protein family	RNA.regulation of transcription.AP2/EREBP, APETALA2/Ethylene-responsive element binding protein family	RNA.regulation of transcription.AP2/EREBP, APETALA2/Ethylene-responsive element binding protein family	RNA.regulation of transcription.AP2/EREBP, APETALA2/Ethylene-responsive element binding protein family	RNA.regulation of transcription.AP2/EREBP, APETALA2/Ethylene-responsive element binding protein family	RNA.regulation of transcription.AP2/EREBP, APETALA2/Ethylene-responsive element binding protein family
RNA.regulation of transcription.ARR	RNA.regulation of transcription.ARR	RNA.regulation of transcription.ARR			RNA.regulation of transcription.ARR	RNA.regulation of transcription.ARR	RNA.regulation of transcription.ARR									RNA.regulation of transcription.ARR	RNA.regulation of transcription.ARR
RNA.regulation of transcription.C2C2(Zn) CO-like, Constans-like zinc finger family	RNA.regulation of transcription.C2C2(Zn) CO-like, Constans-like zinc finger family	RNA.regulation of transcription.C2C2(Zn) CO-like, Constans-like zinc finger family				RNA.regulation of transcription.C2C2(Zn) CO-like, Constans-like zinc finger family			RNA.regulation of transcription.C2C2(Zn) CO-like, Constans-like zinc finger family								RNA.regulation of transcription.C2C2(Zn) CO-like, Constans-like zinc finger family
RNA.regulation of transcription.C2C2(Zn) DOF zinc finger family	RNA.regulation of transcription.C2C2(Zn) DOF zinc finger family			RNA.regulation of transcription.C2C2(Zn) DOF zinc finger family		RNA.regulation of transcription.C2C2(Zn) DOF zinc finger family			RNA.regulation of transcription.C2C2(Zn) DOF zinc finger family										RNA.regulation of transcription.C2C2(Zn) DOF zinc finger family
RNA.regulation of transcription.HSF,Heat-shock transcription factor family					RNA.regulation of transcription.HSF,Heat-shock transcription factor family					RNA.regulation of transcription.HSF,Heat-shock transcription factor family									RNA.regulation of transcription.HSF,Heat-shock transcription factor family
RNA.regulation of transcription.MYB domain transcription factor family					RNA.regulation of transcription.MYB domain transcription factor family										RNA.regulation of transcription.MYB domain transcription factor family				RNA.regulation of transcription.MYB domain transcription factor family
RNA.regulation of transcription.MYB-related transcription factor family	RNA.regulation of transcription.MYB-related transcription factor family			RNA.regulation of transcription.MYB-related transcription factor family		RNA.regulation of transcription.MYB-related transcription factor family			RNA.regulation of transcription.MYB-related transcription factor family										RNA.regulation of transcription.MYB-related transcription factor family
RNA.regulation of transcription.NAC domain transcription factor family	RNA.regulation of transcription.NAC domain transcription factor family	RNA.regulation of transcription.NAC domain transcription factor family				RNA.regulation of transcription.NAC domain transcription factor family	RNA.regulation of transcription.NAC domain transcription factor family										RNA.regulation of transcription.NAC domain transcription factor family
RNA.regulation of transcription.PHOR1					RNA.regulation of transcription.PHOR1										RNA.regulation of transcription.PHOR1				RNA.regulation of transcription.PHOR1
RNA.regulation of transcription.Psudo ARR transcription factor family	RNA.regulation of transcription.Psudo ARR transcription factor family			RNA.regulation of transcription.Psudo ARR transcription factor family	RNA.regulation of transcription.Psudo ARR transcription factor family	RNA.regulation of transcription.Psudo ARR transcription factor family			RNA.regulation of transcription.Psudo ARR transcription factor family		RNA.regulation of transcription.Psudo ARR transcription factor family								RNA.regulation of transcription.Psudo ARR transcription factor family
RNA.regulation of transcription.WRKY domain transcription factor family	RNA.regulation of transcription.WRKY domain transcription factor family	RNA.regulation of transcription.WRKY domain transcription factor family			RNA.regulation of transcription.WRKY domain transcription factor family	RNA.regulation of transcription.WRKY domain transcription factor family	RNA.regulation of transcription.WRKY domain transcription factor family				RNA.regulation of transcription.WRKY domain transcription factor family	RNA.regulation of transcription.WRKY domain transcription factor family			RNA.regulation of transcription.WRKY domain transcription factor family		RNA.regulation of transcription.WRKY domain transcription factor family
S-assimilation					S-assimilation								S-assimilation						S-assimilation
secondary metabolism	secondary metabolism	secondary metabolism			secondary metabolism	secondary metabolism	secondary metabolism	secondary metabolism	secondary metabolism	secondary metabolism	secondary metabolism	secondary metabolism	secondary metabolism	secondary metabolism	secondary metabolism	secondary metabolism	secondary metabolism
secondary metabolism.flavonoids	secondary metabolism.flavonoids	secondary metabolism.flavonoids			secondary metabolism.flavonoids	secondary metabolism.flavonoids	secondary metabolism.flavonoids	secondary metabolism.flavonoids	secondary metabolism.flavonoids	secondary metabolism.flavonoids	secondary metabolism.flavonoids		secondary metabolism.flavonoids	secondary metabolism.flavonoids	secondary metabolism.flavonoids	secondary metabolism.flavonoids	secondary metabolism.flavonoids
secondary metabolism.flavonoids.anthocyanins	secondary metabolism.flavonoids.anthocyanins	secondary metabolism.flavonoids.anthocyanins			secondary metabolism.flavonoids.anthocyanins	secondary metabolism.flavonoids.anthocyanins	secondary metabolism.flavonoids.anthocyanins	secondary metabolism.flavonoids.anthocyanins	secondary metabolism.flavonoids.anthocyanins		secondary metabolism.flavonoids.anthocyanins			secondary metabolism.flavonoids.anthocyanins		secondary metabolism.flavonoids.anthocyanins	secondary metabolism.flavonoids.anthocyanins
secondary metabolism.flavonoids.anthocyanins.anthocyanin 5-aromatic acyltransferase	secondary metabolism.flavonoids.anthocyanins.anthocyanin 5-aromatic acyltransferase	secondary metabolism.flavonoids.anthocyanins.anthocyanin 5-aromatic acyltransferase			secondary metabolism.flavonoids.anthocyanins.anthocyanin 5-aromatic acyltransferase	secondary metabolism.flavonoids.anthocyanins.anthocyanin 5-aromatic acyltransferase	secondary metabolism.flavonoids.anthocyanins.anthocyanin 5-aromatic acyltransferase	secondary metabolism.flavonoids.anthocyanins.anthocyanin 5-aromatic acyltransferase	secondary metabolism.flavonoids.anthocyanins.anthocyanin 5-aromatic acyltransferase							secondary metabolism.flavonoids.anthocyanins.anthocyanin 5-aromatic acyltransferase	secondary metabolism.flavonoids.anthocyanins.anthocyanin 5-aromatic acyltransferase
secondary metabolism.flavonoids.chalcones	secondary metabolism.flavonoids.chalcones			secondary metabolism.flavonoids.chalcones		secondary metabolism.flavonoids.chalcones		secondary metabolism.flavonoids.chalcones											secondary metabolism.flavonoids.chalcones
secondary metabolism.flavonoids.dihydroflavonols	secondary metabolism.flavonoids.dihydroflavonols			secondary metabolism.flavonoids.dihydroflavonols	secondary metabolism.flavonoids.dihydroflavonols	secondary metabolism.flavonoids.dihydroflavonols	secondary metabolism.flavonoids.dihydroflavonols	secondary metabolism.flavonoids.dihydroflavonols	secondary metabolism.flavonoids.dihydroflavonols							secondary metabolism.flavonoids.dihydroflavonols			secondary metabolism.flavonoids.dihydroflavonols
secondary metabolism.flavonoids.flavonols	secondary metabolism.flavonoids.flavonols	secondary metabolism.flavonoids.flavonols				secondary metabolism.flavonoids.flavonols		secondary metabolism.flavonoids.flavonols									secondary metabolism.flavonoids.flavonols
secondary metabolism.isoprenoids.terpenoids	secondary metabolism.isoprenoids.terpenoids			secondary metabolism.isoprenoids.terpenoids	secondary metabolism.isoprenoids.terpenoids	secondary metabolism.isoprenoids.terpenoids			secondary metabolism.isoprenoids.terpenoids			secondary metabolism.isoprenoids.terpenoids				secondary metabolism.isoprenoids.terpenoids			secondary metabolism.isoprenoids.terpenoids
secondary metabolism.N misc.alkaloid-like	secondary metabolism.N misc.alkaloid-like		secondary metabolism.N misc.alkaloid-like		secondary metabolism.N misc.alkaloid-like											secondary metabolism.N misc.alkaloid-like	secondary metabolism.N misc.alkaloid-like
secondary metabolism.phenylpropanoids	secondary metabolism.phenylpropanoids	secondary metabolism.phenylpropanoids				secondary metabolism.phenylpropanoids		secondary metabolism.phenylpropanoids	secondary metabolism.phenylpropanoids								secondary metabolism.phenylpropanoids
secondary metabolism.phenylpropanoids.lignin biosynthesis	secondary metabolism.phenylpropanoids.lignin biosynthesis	secondary metabolism.phenylpropanoids.lignin biosynthesis				secondary metabolism.phenylpropanoids.lignin biosynthesis			secondary metabolism.phenylpropanoids.lignin biosynthesis								secondary metabolism.phenylpropanoids.lignin biosynthesis
secondary metabolism.simple phenols	secondary metabolism.simple phenols			secondary metabolism.simple phenols		secondary metabolism.simple phenols	secondary metabolism.simple phenols												secondary metabolism.simple phenols
secondary metabolism.sulfur-containing	secondary metabolism.sulfur-containing		secondary metabolism.sulfur-containing		secondary metabolism.sulfur-containing						secondary metabolism.sulfur-containing		secondary metabolism.sulfur-containing	secondary metabolism.sulfur-containing			secondary metabolism.sulfur-containing
secondary metabolism.sulfur-containing.glucosinolates	secondary metabolism.sulfur-containing.glucosinolates		secondary metabolism.sulfur-containing.glucosinolates		secondary metabolism.sulfur-containing.glucosinolates						secondary metabolism.sulfur-containing.glucosinolates		secondary metabolism.sulfur-containing.glucosinolates	secondary metabolism.sulfur-containing.glucosinolates			secondary metabolism.sulfur-containing.glucosinolates
secondary metabolism.sulfur-containing.glucosinolates.degradation					secondary metabolism.sulfur-containing.glucosinolates.degradation						secondary metabolism.sulfur-containing.glucosinolates.degradation								secondary metabolism.sulfur-containing.glucosinolates.degradation
secondary metabolism.sulfur-containing.glucosinolates.synthesis	secondary metabolism.sulfur-containing.glucosinolates.synthesis		secondary metabolism.sulfur-containing.glucosinolates.synthesis		secondary metabolism.sulfur-containing.glucosinolates.synthesis									secondary metabolism.sulfur-containing.glucosinolates.synthesis			secondary metabolism.sulfur-containing.glucosinolates.synthesis
secondary metabolism.sulfur-containing.glucosinolates.synthesis.aliphatic					secondary metabolism.sulfur-containing.glucosinolates.synthesis.aliphatic									secondary metabolism.sulfur-containing.glucosinolates.synthesis.aliphatic					secondary metabolism.sulfur-containing.glucosinolates.synthesis.aliphatic
signalling	signalling	signalling				signalling	signalling										signalling
signalling.calcium	signalling.calcium			signalling.calcium		signalling.calcium	signalling.calcium												signalling.calcium
signalling.in sugar and nutrient physiology	signalling.in sugar and nutrient physiology	signalling.in sugar and nutrient physiology				signalling.in sugar and nutrient physiology	signalling.in sugar and nutrient physiology										signalling.in sugar and nutrient physiology
signalling.light	signalling.light			signalling.light		signalling.light		signalling.light											signalling.light
signalling.receptor kinases	signalling.receptor kinases	signalling.receptor kinases			signalling.receptor kinases	signalling.receptor kinases	signalling.receptor kinases								signalling.receptor kinases	signalling.receptor kinases	signalling.receptor kinases
signalling.receptor kinases.DUF 26	signalling.receptor kinases.DUF 26	signalling.receptor kinases.DUF 26			signalling.receptor kinases.DUF 26	signalling.receptor kinases.DUF 26	signalling.receptor kinases.DUF 26							signalling.receptor kinases.DUF 26			signalling.receptor kinases.DUF 26
signalling.receptor kinases.leucine rich repeat I					signalling.receptor kinases.leucine rich repeat I										signalling.receptor kinases.leucine rich repeat I	signalling.receptor kinases.leucine rich repeat I			signalling.receptor kinases.leucine rich repeat I
signalling.receptor kinases.misc	signalling.receptor kinases.misc			signalling.receptor kinases.misc	signalling.receptor kinases.misc	signalling.receptor kinases.misc	signalling.receptor kinases.misc								signalling.receptor kinases.misc	signalling.receptor kinases.misc			signalling.receptor kinases.misc
signalling.receptor kinases.wall associated kinase	signalling.receptor kinases.wall associated kinase	signalling.receptor kinases.wall associated kinase				signalling.receptor kinases.wall associated kinase	signalling.receptor kinases.wall associated kinase										signalling.receptor kinases.wall associated kinase
signalling.receptor kinases.wheat LRK10 like	signalling.receptor kinases.wheat LRK10 like	signalling.receptor kinases.wheat LRK10 like				signalling.receptor kinases.wheat LRK10 like	signalling.receptor kinases.wheat LRK10 like										signalling.receptor kinases.wheat LRK10 like
stress	stress	stress			stress	stress	stress	stress	stress		stress	stress	stress	stress	stress	stress	stress
stress.abiotic	stress.abiotic	stress.abiotic			stress.abiotic	stress.abiotic			stress.abiotic		stress.abiotic	stress.abiotic					stress.abiotic
stress.abiotic.cold	stress.abiotic.cold	stress.abiotic.cold			stress.abiotic.cold	stress.abiotic.cold			stress.abiotic.cold		stress.abiotic.cold						stress.abiotic.cold
stress.abiotic.heat					stress.abiotic.heat						stress.abiotic.heat	stress.abiotic.heat							stress.abiotic.heat
stress.abiotic.touch/wounding	stress.abiotic.touch/wounding		stress.abiotic.touch/wounding															stress.abiotic.touch/wounding
stress.biotic	stress.biotic	stress.biotic			stress.biotic	stress.biotic	stress.biotic	stress.biotic	stress.biotic		stress.biotic	stress.biotic	stress.biotic	stress.biotic	stress.biotic	stress.biotic	stress.biotic
stress.biotic.PR-proteins	stress.biotic.PR-proteins	stress.biotic.PR-proteins			stress.biotic.PR-proteins	stress.biotic.PR-proteins	stress.biotic.PR-proteins		stress.biotic.PR-proteins		stress.biotic.PR-proteins	stress.biotic.PR-proteins	stress.biotic.PR-proteins	stress.biotic.PR-proteins		stress.biotic.PR-proteins	stress.biotic.PR-proteins
stress.biotic.PR-proteins.plant defensins	stress.biotic.PR-proteins.plant defensins			stress.biotic.PR-proteins.plant defensins	stress.biotic.PR-proteins.plant defensins	stress.biotic.PR-proteins.plant defensins	stress.biotic.PR-proteins.plant defensins							stress.biotic.PR-proteins.plant defensins		stress.biotic.PR-proteins.plant defensins			stress.biotic.PR-proteins.plant defensins
stress.biotic.receptors	stress.biotic.receptors	stress.biotic.receptors			stress.biotic.receptors	stress.biotic.receptors	stress.biotic.receptors				stress.biotic.receptors	stress.biotic.receptors					stress.biotic.receptors
stress.biotic.respiratory burst	stress.biotic.respiratory burst			stress.biotic.respiratory burst		stress.biotic.respiratory burst			stress.biotic.respiratory burst										stress.biotic.respiratory burst
tetrapyrrole synthesis	tetrapyrrole synthesis		tetrapyrrole synthesis															tetrapyrrole synthesis
transport	transport	transport				transport		transport	transport								transport
transport.ABC transporters and multidrug resistance systems	transport.ABC transporters and multidrug resistance systems			transport.ABC transporters and multidrug resistance systems		transport.ABC transporters and multidrug resistance systems		transport.ABC transporters and multidrug resistance systems	transport.ABC transporters and multidrug resistance systems										transport.ABC transporters and multidrug resistance systems
transport.Major Intrinsic Proteins	transport.Major Intrinsic Proteins	transport.Major Intrinsic Proteins				transport.Major Intrinsic Proteins	transport.Major Intrinsic Proteins										transport.Major Intrinsic Proteins
transport.Major Intrinsic Proteins.PIP	transport.Major Intrinsic Proteins.PIP	transport.Major Intrinsic Proteins.PIP				transport.Major Intrinsic Proteins.PIP	transport.Major Intrinsic Proteins.PIP										transport.Major Intrinsic Proteins.PIP
transport.peptides and oligopeptides					transport.peptides and oligopeptides							transport.peptides and oligopeptides			transport.peptides and oligopeptides				transport.peptides and oligopeptides
transport.sugars	transport.sugars			transport.sugars		transport.sugars		transport.sugars											transport.sugars
transport.sulphate	transport.sulphate			transport.sulphate		transport.sulphate			transport.sulphate										transport.sulphate
