# Supplementary material for: TMEA: A Thermodynamically Motivated Framework for Functional Characterization of Biological Responses to System Acclimation
Source: Entropy (Basel). 2020 Sep 15;22(9):1030. doi: 10.3390/e22091030 (PMC7597090; doi:10.3390/e22091030)
Supplement: Supplementary file 1 [file entropy-22-01030-s001.zip › S2_TMEA_Result.xlsx]

## Sheet: S2_TMEA_Result_Info
Table S2. Detailed TMEA result. For every FASs with size>5 and constraint (0-10) weight sums are given associated to their resulting p-value, Benjamini-Hochberg(BH)-corrected p-value and binsize. Weightsums and p-values were calculated by TMEA for positive and negative weigths seperately.

## Sheet: S2_TMEA_Result
MapManTerm	MapManBin	ConstraintIndex	binSize	Neg_PValue	Neg_BinSize	Neg_WeightSum	Pos_PValue	Pos_BinSize	Pos_WeightSum	Pos_PValue_BH_Corrected	Neg_PValue_BH_Corrected	isAnySig_BH_Corrected	isAnySig
development	33	0	464	0.229246	86	-0.3181	1	378	2.1222	1	0.8412	FALSE	FALSE
development.unspecified	33.99	0	428	0.143029	80	-0.303147	1	348	1.91412	1	0.705608	FALSE	FALSE
not assigned	35	0	6957	0.9993	1721	-5.56325	1	5236	28.0191	1	1	FALSE	FALSE
not assigned.unknown	35.2	0	5265	1	1250	-3.82523	1	4015	21.487	1	1	FALSE	FALSE
RNA	27	0	1925	0.995499	390	-1.1904	1	1535	8.10035	1	1	FALSE	FALSE
RNA.regulation of transcription	27.3	0	1453	0.980796	313	-0.971075	1	1140	5.96568	1	1	FALSE	FALSE
RNA.regulation of transcription.ABI3/VP1-related B3-domain-containing transcription factor family	27.3.1	0	7	0.39978	2	-0.00696618	0.983497	5	0.0140329	1	0.952772	FALSE	FALSE
RNA.processing	27.1	0	251	0.906481	41	-0.115678	1	210	1.0627	1	1	FALSE	FALSE
RNA.processing.degradation dicer	27.1.20	0	6	0.467694	1	-0.00275515	0.991598	5	0.012289	1	0.998346	FALSE	FALSE
nucleotide metabolism	23	0	145	0.820864	11	-0.0290882	0.972294	134	0.802038	1	1	FALSE	FALSE
nucleotide metabolism.phosphotransfer and pyrophosphatases	23.4	0	28				0.289558	28	0.205623	0.816392		FALSE	FALSE
nucleotide metabolism.phosphotransfer and pyrophosphatases.misc	23.4.99	0	9				0.277155	9	0.0688436	0.802777		FALSE	FALSE
RNA.regulation of transcription.MYB-related transcription factor family	27.3.26	0	35	0.920484	3	-0.0040416	0.607421	32	0.210332	1	1	FALSE	FALSE
RNA.RNA binding	27.4	0	145	0.631226	17	-0.0546997	0.999	128	0.712142	1	1	FALSE	FALSE
TCA / org transformation	8	0	66	0.0393079	4	-0.0256585	0.00030006	62	0.603111	0.00406081	0.496899	TRUE	TRUE
TCA / org transformation.TCA	8.1	0	40	0.0339068	1	-0.0112074	0.00660132	39	0.354347	0.0638128	0.464275	FALSE	TRUE
TCA / org transformation.TCA.pyruvate DH	8.1.1	0	12				0.0868174	12	0.107478	0.408716		FALSE	FALSE
TCA / org transformation.TCA.pyruvate DH.E1	8.1.1.1	0	5				0.0623125	5	0.0544245	0.316236		FALSE	FALSE
protein	29	0	2650	0.857171	334	-1.09684	0	2316	17.029	0	1	TRUE	TRUE
protein.synthesis	29.2	0	593	0.891478	30	-0.0845746	0	563	6.17034	0	1	TRUE	TRUE
protein.synthesis.ribosomal protein	29.2.1	0	384	0.829866	6	-0.0141035	0	378	4.94485	0	1	TRUE	TRUE
protein.synthesis.ribosomal protein.eukaryotic	29.2.1.2	0	235	0.908482	5	-0.00886861	0	230	2.8706	0	1	TRUE	TRUE
protein.synthesis.ribosomal protein.eukaryotic.60S subunit	29.2.1.2.2	0	148	0.972695	4	-0.00413591	0	144	1.82278	0	1	TRUE	TRUE
signalling	30	0	949	0.0806161	205	-0.766157	1	744	4.55918	1	0.596559	FALSE	FALSE
signalling.calcium	30.3	0	174	0.155631	33	-0.130181	0.196439	141	1.00897	0.686497	0.744398	FALSE	FALSE
lipid metabolism	11	0	332	0.421784	46	-0.161226	0.417283	286	1.9646	0.993143	0.975608	FALSE	FALSE
lipid metabolism.FA synthesis and FA elongation	11.1	0	79	0.930886	12	-0.027565	0.00890178	67	0.566057	0.0821392	1	FALSE	TRUE
lipid metabolism.FA synthesis and FA elongation.beta ketoacyl CoA synthase	11.1.10	0	8	0.960692	2	-0.00114898	0.102721	6	0.0578972	0.460373	1	FALSE	FALSE
protein.postranslational modification	29.4	0	563	0.894379	111	-0.341446	1	452	2.60531	1	1	FALSE	FALSE
RNA.regulation of transcription.General Transcription	27.3.50	0	25	0.885277	3	-0.00479061	0.995199	22	0.0967655	1	1	FALSE	FALSE
stress	20	0	624	0.00180036	149	-0.628647	0.183237	475	3.33465	0.660302	0.0570971	FALSE	TRUE
stress.abiotic	20.2	0	296	0.557612	50	-0.169696	0.0114023	246	1.85526	0.0981363	1	FALSE	TRUE
stress.abiotic.unspecified	20.2.99	0	45	0.935487	6	-0.010348	0.00060012	39	0.399438	0.00777602	1	TRUE	TRUE
misc	26	0	848	0.281656	192	-0.684519	0.980696	656	4.19123	1	0.882665	FALSE	FALSE
misc.cytochrome P450	26.1	0	105	0.346069	28	-0.102192	0.715343	77	0.496399	1	0.952772	FALSE	FALSE
signalling.G-proteins	30.5	0	185	0.680336	29	-0.0920158	0.903081	156	0.980598	1	1	FALSE	FALSE
RNA.regulation of transcription.putative transcription regulator	27.3.67	0	134	0.273155	33	-0.123208	1	101	0.49262	1	0.882665	FALSE	FALSE
cell wall	10	0	315	0.320864	73	-0.262388	0.433587	242	1.66024	0.993143	0.950701	FALSE	FALSE
cell wall.precursor synthesis	10.1	0	53	0.940888	5	-0.00787721	0.630526	48	0.314919	1	1	FALSE	FALSE
not assigned.no ontology	35.1	0	1692	0.044809	471	-1.73803	1	1221	6.53209	1	0.510133	FALSE	TRUE
protein.folding	29.6	0	61	0.954691	3	-0.00291443	0.0265053	58	0.474966	0.175454	1	FALSE	TRUE
RNA.regulation of transcription.AP2/EREBP, APETALA2/Ethylene-responsive element binding protein family	27.3.3	0	64	0.234347	23	-0.0890068	0.967193	41	0.219696	1	0.852869	FALSE	FALSE
RNA.regulation of transcription.bHLH,Basic Helix-Loop-Helix family	27.3.6	0	74	0.591918	14	-0.044943	0.913683	60	0.351994	1	1	FALSE	FALSE
Co-factor and vitamine metabolism	18	0	76	0.870574	5	-0.00985718	0.826565	71	0.441983	1	1	FALSE	FALSE
Co-factor and vitamine metabolism.molybdenum cofactor	18.1	0	6				0.545509	6	0.0376531	1		FALSE	FALSE
protein.degradation	29.5	0	1044	0.121924	153	-0.57284	1	891	5.37074	1	0.663967	FALSE	FALSE
protein.degradation.aspartate protease	29.5.4	0	23	0.437087	3	-0.0103291	0.814963	20	0.11482	1	0.989404	FALSE	FALSE
not assigned.no ontology.tetratricopeptide repeat (TPR)	35.1.27	0	23	0.467694	1	-0.00279159	0.961992	22	0.110751	1	0.998346	FALSE	FALSE
transport	34	0	751	0	169	-0.758188	0.890178	582	3.80174	1	0	TRUE	TRUE
transport.cyclic nucleotide or calcium regulated channels	34.22	0	15	0.39978	2	-0.00738791	0.814863	13	0.0723476	1	0.952772	FALSE	FALSE
protein.degradation.ubiquitin	29.5.11	0	683	0.312162	99	-0.354276	1	584	3.33521	1	0.936487	FALSE	FALSE
protein.degradation.ubiquitin.E3	29.5.11.4	0	482	0.972995	79	-0.222289	1	403	1.938	1	1	FALSE	FALSE
protein.degradation.ubiquitin.E3.RING	29.5.11.4.2	0	281	0.933387	41	-0.113752	1	240	1.11942	1	1	FALSE	FALSE
DNA	28	0	379	0.0257051	101	-0.408782	1	278	1.43958	1	0.393555	FALSE	TRUE
DNA.synthesis/chromatin structure	28.1	0	249	0.0147029	66	-0.281576	0.997299	183	1.05017	1	0.236319	FALSE	TRUE
secondary metabolism	16	0	304	0.0119024	62	-0.27073	0.0125025	242	1.8272	0.102892	0.211386	FALSE	TRUE
secondary metabolism.flavonoids	16.8	0	65	0.872374	15	-0.0383428	0.786557	50	0.307054	1	1	FALSE	FALSE
secondary metabolism.flavonoids.dihydroflavonols	16.8.3	0	22	0.354371	4	-0.0158912	0.578216	18	0.1161	1	0.952772	FALSE	FALSE
development.late embryogenesis abundant	33.2	0	9	0.341468	3	-0.0120097	0.146129	6	0.0534134	0.581652	0.952772	FALSE	FALSE
hormone metabolism	17	0	355	0.714843	69	-0.224316	0.471594	286	1.95123	1	1	FALSE	FALSE
hormone metabolism.ethylene	17.5	0	66	0.967594	15	-0.0325295	0.594219	51	0.338804	1	1	FALSE	FALSE
hormone metabolism.ethylene.synthesis-degradation	17.5.1	0	22	0.727145	6	-0.0161055	0.059812	16	0.143369	0.309168	1	FALSE	FALSE
hormone metabolism.ethylene.synthesis-degradation.1-aminocyclopropane-1-carboxylate synthase	17.5.1.1	0	8	0.674835	5	-0.0137271	0.524905	3	0.0181591	1	1	FALSE	FALSE
DNA.repair	28.2	0	67	0.494799	20	-0.0685388	1	47	0.169492	1	1	FALSE	FALSE
RNA.regulation of transcription.Orphan family	27.3.34	0	11	0.760952	2	-0.00383555	0.852771	9	0.0451537	1	1	FALSE	FALSE
protein.postranslational modification.kinase	29.4.1	0	108	0.862472	26	-0.0730614	0.990598	82	0.451927	1	1	FALSE	FALSE
protein.postranslational modification.kinase.receptor like cytoplasmatic kinase V	29.4.1.55	0	8	1	1	-5.48747e-05	0.716143	7	0.0384517	1	1	FALSE	FALSE
signalling.MAP kinases	30.6	0	42	0.45249	4	-0.0135927	0.834167	38	0.22738	1	0.989404	FALSE	FALSE
lipid metabolism.Phospholipid synthesis	11.3	0	49	0.617423	6	-0.0175785	0.787257	43	0.263946	1	1	FALSE	FALSE
transport.Major Intrinsic Proteins	34.19	0	24	0.437087	3	-0.0104612	0	21	0.283617	0	0.989404	TRUE	TRUE
transport.Major Intrinsic Proteins.PIP	34.19.1	0	13	0.529806	1	-0.00249898	0.00010002	12	0.177379	0.0015228	1	TRUE	TRUE
protein.targeting	29.3	0	258	0.533207	25	-0.0838639	0.689138	233	1.54379	1	1	FALSE	FALSE
protein.targeting.secretory pathway	29.3.4	0	130	0.694539	8	-0.0227414	0.775055	122	0.78277	1	1	FALSE	FALSE
protein.targeting.secretory pathway.unspecified	29.3.4.99	0	71	0.675135	6	-0.0172641	0.506601	65	0.440452	1	1	FALSE	FALSE
protein.degradation.ubiquitin.E3.BTB/POZ Cullin3	29.5.11.4.5	0	11	0.195539	1	-0.0057587	0.860872	10	0.051334	1	0.768313	FALSE	FALSE
protein.degradation.ubiquitin.E3.BTB/POZ Cullin3.BTB/POZ	29.5.11.4.5.2	0	9	0.195539	1	-0.0057587	0.903981	8	0.0371807	1	0.768313	FALSE	FALSE
lipid metabolism.lipid degradation	11.9	0	107	0.0435087	19	-0.0877346	0.971694	88	0.510213	1	0.508365	FALSE	TRUE
lipid metabolism.lipid degradation.beta-oxidation	11.9.4	0	31	0.105721	5	-0.0262766	0.789458	26	0.154305	1	0.648962	FALSE	FALSE
lipid metabolism.lipid degradation.beta-oxidation.acyl-CoA thioesterase	11.9.4.5	0	7				0.817463	7	0.0355086	1		FALSE	FALSE
transport.potassium	34.15	0	37	0.014903	6	-0.0388907	0.970694	31	0.161455	1	0.236319	FALSE	TRUE
misc.short chain dehydrogenase/reductase (SDR)	26.22	0	34	0.694539	8	-0.0225004	0.902681	26	0.143449	1	1	FALSE	FALSE
cell	31	0	651	0.135027	142	-0.531851	0.9996	509	3.07861	1	0.689103	FALSE	FALSE
cell.organisation	31.1	0	307	0.0970194	75	-0.294332	0.911882	232	1.4659	1	0.648962	FALSE	FALSE
not assigned.no ontology.armadillo/beta-catenin repeat family protein	35.1.3	0	26	0.0025005	2	-0.0234513	0.958892	24	0.123437	1	0.0693889	FALSE	TRUE
protein.degradation.subtilases	29.5.1	0	27	0.0512102	6	-0.0342226	0.765353	21	0.12342	1	0.520795	FALSE	FALSE
transport.unspecified anions	34.18	0	15	0.373475	1	-0.00347763	0.863773	14	0.0748324	1	0.952772	FALSE	FALSE
RNA.regulation of transcription.unclassified	27.3.99	0	213	0.9996	38	-0.0772186	1	175	0.957507	1	1	FALSE	FALSE
cell.cycle	31.3	0	102	0.735747	26	-0.0796068	0.990898	76	0.418439	1	1	FALSE	FALSE
cell.cycle.peptidylprolyl isomerase	31.3.1	0	30	0.805661	1	-0.00101442	0.153231	29	0.226185	0.598189	1	FALSE	FALSE
not assigned.no ontology.pentatricopeptide (PPR) repeat-containing protein	35.1.5	0	390	0.00010002	254	-1.0553	1	136	0.466793	1	0.00555111	TRUE	TRUE
cell wall.precursor synthesis.GAE	10.1.6	0	6				0.326365	6	0.0442591	0.875579		FALSE	FALSE
N-metabolism	12	0	23	0.39978	2	-0.0073388	0.0368074	21	0.187765	0.215535	0.952772	FALSE	TRUE
N-metabolism.misc	12.4	0	5	0.529806	1	-0.00243436	0.868074	4	0.0164401	1	1	FALSE	FALSE
secondary metabolism.flavonoids.chalcones	16.8.2	0	9	0.592719	1	-0.00185833	0.383077	8	0.0563172	0.952219	1	FALSE	FALSE
signalling.light	30.11	0	89	0.859172	11	-0.0273132	0.739648	78	0.497914	1	1	FALSE	FALSE
signalling.light.COP9 signalosome	30.11.1	0	12	0.89998	1	-0.000600857	0.782356	11	0.0619098	1	1	FALSE	FALSE
not assigned.no ontology.proline rich family	35.1.42	0	16	0.819264	2	-0.00299833	0.666633	14	0.0858466	1	1	FALSE	FALSE
stress.biotic	20.1	0	321	0	98	-0.453359	0.921084	223	1.40966	1	0	TRUE	TRUE
PS	1	0	202	0.104021	1	-0.00720001	0	201	4.28501	0	0.648962	TRUE	TRUE
PS.lightreaction	1.1	0	144				0	144	3.36498	0		TRUE	TRUE
PS.lightreaction.other electron carrier (ox/red)	1.1.5	0	14				0.00070014	14	0.169791	0.00888303		TRUE	TRUE
PS.lightreaction.other electron carrier (ox/red).ferredoxin	1.1.5.2	0	6				0.0231046	6	0.0710756	0.158098		FALSE	TRUE
secondary metabolism.wax	16.7	0	10				0.121224	10	0.0879521	0.504583		FALSE	FALSE
protein.targeting.chloroplast	29.3.3	0	36	0.506101	4	-0.0133006	0.161432	32	0.246145	0.626193	1	FALSE	FALSE
protein.degradation.cysteine protease	29.5.3	0	41	0.261952	8	-0.0322874	0.239548	33	0.245976	0.735819	0.882665	FALSE	FALSE
hormone metabolism.gibberelin	17.6	0	29	0.169334	9	-0.0389616	0.204741	20	0.154128	0.686497	0.744398	FALSE	FALSE
hormone metabolism.gibberelin.synthesis-degradation	17.6.1	0	14	0.169334	9	-0.0389616	0.95189	5	0.0172456	1	0.744398	FALSE	FALSE
mitochondrial electron transport / ATP synthesis	9	0	129	0.0627125	4	-0.0242026	0	125	1.52347	0	0.520795	TRUE	TRUE
mitochondrial electron transport / ATP synthesis.cytochrome c oxidase	9.7	0	22				0.00040008	22	0.260533	0.00529671		TRUE	TRUE
cell wall.degradation	10.6	0	68	0.132927	20	-0.0836398	0.916883	48	0.277017	1	0.689103	FALSE	FALSE
cell wall.degradation.pectate lyases and polygalacturonases	10.6.3	0	44	0.0410082	14	-0.0691567	0.894579	30	0.168089	1	0.496899	FALSE	TRUE
amino acid metabolism	13	0	239	0.918884	13	-0.0302164	0.115823	226	1.63852	0.486457	1	FALSE	FALSE
amino acid metabolism.synthesis	13.1	0	168	0.909082	8	-0.0167272	0.0277055	160	1.21769	0.181427	1	FALSE	TRUE
amino acid metabolism.synthesis.aspartate family	13.1.3	0	45	0.529806	1	-0.00240271	0.0204041	44	0.376669	0.146189	1	FALSE	TRUE
amino acid metabolism.synthesis.aspartate family.methionine	13.1.3.4	0	23				0.0115023	23	0.221609	0.0981363		FALSE	TRUE
transport.ABC transporters and multidrug resistance systems	34.16	0	95	0	38	-0.221475	0.775255	57	0.35787	1	0	TRUE	TRUE
protein.degradation.serine protease	29.5.5	0	62	0.167734	7	-0.0315056	0.181636	55	0.411542	0.658432	0.744398	FALSE	FALSE
cell wall.degradation.mannan-xylose-arabinose-fucose	10.6.2	0	16	0.746149	4	-0.00948368	0.396079	12	0.0836244	0.97263	1	FALSE	FALSE
lipid metabolism.lipid degradation.lipases	11.9.2	0	31	0.0627125	4	-0.0242126	0.922484	27	0.146865	1	0.520795	FALSE	FALSE
lipid metabolism.lipid degradation.lipases.triacylglycerol lipase	11.9.2.1	0	21	0.0627125	4	-0.0242126	0.995399	17	0.0690547	1	0.520795	FALSE	FALSE
RNA.transcription	27.2	0	76	0.890378	19	-0.0489486	0.775255	57	0.359823	1	1	FALSE	FALSE
protein.targeting.nucleus	29.3.1	0	40	0.074815	7	-0.0358503	0.909082	33	0.185346	1	0.572799	FALSE	FALSE
misc.UDP glucosyl and glucoronyl transferases	26.2	0	126	0.114323	32	-0.131891	0.9997	94	0.48009	1	0.663967	FALSE	FALSE
cell wall.cellulose synthesis	10.2	0	44	0.0986197	17	-0.0754885	0.25125	27	0.200686	0.757482	0.648962	FALSE	FALSE
cell wall.cellulose synthesis.cellulose synthase	10.2.1	0	24	0.0045009	10	-0.0624499	0.14773	14	0.114964	0.584203	0.111022	FALSE	TRUE
RNA.regulation of transcription.Histone acetyltransferases	27.3.54	0	17	0.00030006	2	-0.0262483	0.9992	15	0.0505635	1	0.0133227	TRUE	TRUE
stress.abiotic.drought/salt	20.2.3	0	64	0.0113023	6	-0.0401859	0.122625	58	0.438908	0.504583	0.210942	FALSE	TRUE
misc.gluco-, galacto- and mannosidases	26.3	0	56	0.00120024	15	-0.0917273	0.492198	41	0.276781	1	0.0409928	TRUE	TRUE
misc.gluco-, galacto- and mannosidases.endoglucanase	26.3.4	0	7	0.222344	3	-0.0140481	0.279456	4	0.0314516	0.802777	0.831454	FALSE	FALSE
RNA.processing.splicing	27.1.1	0	56	0.744849	8	-0.0217552	0.733947	48	0.304837	1	1	FALSE	FALSE
Co-factor and vitamine metabolism.thiamine	18.2	0	7				0.0879176	7	0.0676696	0.408716		FALSE	FALSE
protein.degradation.AAA type	29.5.9	0	33	0.192739	14	-0.0573327	0.959892	19	0.0939821	1	0.768313	FALSE	FALSE
signalling.misc	30.8	0	12				0.396079	12	0.0853629	0.97263		FALSE	FALSE
misc.glutathione S transferases	26.9	0	40	0.607321	9	-0.0278321	0.00130026	31	0.310282	0.0155266	1	TRUE	TRUE
protein.degradation.ubiquitin.E3.SCF	29.5.11.4.3	0	177	0.908982	36	-0.100067	1	141	0.695229	1	1	FALSE	FALSE
redox	21	0	175	0.792959	16	-0.0448638	0	159	1.41482	0	1	TRUE	TRUE
redox.glutaredoxins	21.4	0	30	0.838368	8	-0.0194168	0.718644	22	0.135315	1	1	FALSE	FALSE
nucleotide metabolism.salvage	23.3	0	47	0.34757	5	-0.0188693	0.990198	42	0.214761	1	0.952772	FALSE	FALSE
nucleotide metabolism.salvage.nucleoside kinases	23.3.2	0	8				0.822765	8	0.0411332	1		FALSE	FALSE
amino acid metabolism.degradation	13.2	0	65	0.674835	5	-0.0134892	0.766253	60	0.378776	1	1	FALSE	FALSE
amino acid metabolism.degradation.branched chain group	13.2.4	0	17	0.467694	1	-0.00286179	0.965993	16	0.0734711	1	0.998346	FALSE	FALSE
PS.lightreaction.photosystem I	1.1.2	0	26				0	26	0.676283	0		TRUE	TRUE
PS.lightreaction.photosystem I.PSI polypeptide subunits	1.1.2.2	0	18				0	18	0.51511	0		TRUE	TRUE
not assigned.no ontology.agenet domain-containing protein	35.1.2	0	16	0.607321	9	-0.0277741	0.988298	7	0.0229341	1	1	FALSE	FALSE
major CHO metabolism	2	0	82	0.475595	16	-0.0555054	0.216943	66	0.483342	0.710315	1	FALSE	FALSE
major CHO metabolism.synthesis	2.1	0	28	0.674835	5	-0.0136489	0.0970194	23	0.18808	0.444247	1	FALSE	FALSE
major CHO metabolism.synthesis.starch	2.1.2	0	20	0.760952	2	-0.00383212	0.310162	18	0.132532	0.866462	1	FALSE	FALSE
not assigned.no ontology.BSD domain-containing protein	35.1.8	0	5				0.855271	5	0.0224532	1		FALSE	FALSE
RNA.processing.ribonucleases	27.1.19	0	38	0.974995	6	-0.0088225	0.9984	32	0.139604	1	1	FALSE	FALSE
protein.degradation.autophagy	29.5.2	0	20				0.665033	20	0.124369	1		FALSE	FALSE
signalling.receptor kinases	30.2	0	343	0.137928	106	-0.397922	1	237	1.21775	1	0.695907	FALSE	FALSE
signalling.receptor kinases.misc	30.2.99	0	49	0.357471	24	-0.0866033	0.967794	25	0.125602	1	0.952772	FALSE	FALSE
tetrapyrrole synthesis	19	0	43	0.908482	5	-0.00886704	0	38	0.439244	0	1	TRUE	TRUE
secondary metabolism.flavonoids.anthocyanins	16.8.1	0	16	0.923085	4	-0.00563509	0.914083	12	0.0593481	1	1	FALSE	FALSE
secondary metabolism.flavonoids.anthocyanins.anthocyanin 5-aromatic acyltransferase	16.8.1.21	0	8	0.819264	2	-0.00282248	0.971794	6	0.0200388	1	1	FALSE	FALSE
transport.misc	34.99	0	91	0.911482	21	-0.0536595	0.985497	70	0.38086	1	1	FALSE	FALSE
PS.lightreaction.photosystem II	1.1.1	0	59				0	59	1.4723	0		TRUE	TRUE
PS.lightreaction.photosystem II.PSII polypeptide subunits	1.1.1.2	0	43				0	43	1.05285	0		TRUE	TRUE
redox.thioredoxin	21.1	0	61	0.760952	2	-0.00364499	0.0293059	59	0.482768	0.187866	1	FALSE	TRUE
cell wall.cell wall proteins	10.5	0	53	0.861972	10	-0.0248215	0.0365073	43	0.360148	0.215535	1	FALSE	TRUE
cell wall.cell wall proteins.AGPs	10.5.1	0	29	0.625125	4	-0.0108468	0.0183037	25	0.229339	0.1343	1	FALSE	TRUE
cell wall.cell wall proteins.AGPs.AGP	10.5.1.1	0	27	0.885277	3	-0.00465377	0.015003	24	0.223713	0.117139	1	FALSE	TRUE
RNA.regulation of transcription.SNF7	27.3.71	0	12				0.44999	12	0.082936	1		FALSE	FALSE
RNA.regulation of transcription.bZIP transcription factor family	27.3.35	0	50	0.821564	10	-0.0252793	0.858472	40	0.234887	1	1	FALSE	FALSE
lipid metabolism.'exotics'(steroids, squalene etc)	11.8	0	53	0.395779	5	-0.0183523	0.891278	48	0.281385	1	0.952772	FALSE	FALSE
lipid metabolism.'exotics' (steroids, squalene etc).phosphatidylcholinesterol O-acyltransferase	11.8.10	0	6	0.0291058	1	-0.0112375	0.645429	5	0.0283081	1	0.430766	FALSE	TRUE
misc.acid and other phosphatases	26.13	0	45	0.661732	9	-0.0264745	0.960392	36	0.194107	1	1	FALSE	FALSE
RNA.regulation of transcription.SET-domain transcriptional regulator family	27.3.69	0	31	0.903081	12	-0.0277848	0.9998	19	0.0637355	1	1	FALSE	FALSE
protein.targeting.mitochondria	29.3.2	0	30	0.783757	3	-0.00566506	0.392378	27	0.188836	0.971376	1	FALSE	FALSE
not assigned.no ontology.hydroxyproline rich proteins	35.1.41	0	41	0.838368	8	-0.0186636	0.967594	33	0.173193	1	1	FALSE	FALSE
RNA.regulation of transcription.Aux/IAA family	27.3.40	0	21	0.65133	1	-0.00157756	0.204741	20	0.155002	0.686497	1	FALSE	FALSE
not assigned.no ontology.C2 domain-containing protein	35.1.19	0	32	0.00120024	8	-0.0573706	0.882877	24	0.133336	1	0.0409928	TRUE	TRUE
protein.synthesis.initiation	29.2.3	0	75	0.617423	6	-0.0177571	0.175135	69	0.510096	0.642513	1	FALSE	FALSE
misc.oxidases - copper, flavone etc	26.7	0	72	0.435387	20	-0.0715149	0.994799	52	0.265448	1	0.989404	FALSE	FALSE
protein.synthesis.ribosomal protein.eukaryotic.40S subunit	29.2.1.2.1	0	87	0.25145	1	-0.0047327	0	86	1.04782	0	0.882665	TRUE	TRUE
hormone metabolism.ethylene.signal transduction	17.5.2	0	26	0.782957	6	-0.0148999	0.891178	20	0.108517	1	1	FALSE	FALSE
TCA / org transformation.other organic acid transformatons	8.2	0	19	0.109622	2	-0.0123093	0.0116023	17	0.172417	0.0981363	0.648962	FALSE	TRUE
minor CHO metabolism	3	0	101	0.00490098	14	-0.0803701	0.776255	87	0.551831	1	0.114528	FALSE	TRUE
minor CHO metabolism.others	3.5	0	37	0.760952	2	-0.00338386	0.880276	35	0.200594	1	1	FALSE	FALSE
hormone metabolism.abscisic acid	17.1	0	38	0.361272	8	-0.030357	0.823965	30	0.175852	1	0.952772	FALSE	FALSE
hormone metabolism.abscisic acid.synthesis-degradation	17.1.1	0	13	0.0905181	4	-0.0220345	0.532206	9	0.0582844	1	0.636072	FALSE	FALSE
amino acid metabolism.degradation.branched chain group.shared	13.2.4.1	0	8	0.467694	1	-0.00286179	0.862673	7	0.0334503	1	0.998346	FALSE	FALSE
cell.vesicle transport	31.4	0	138	0.577315	12	-0.0385743	0.839568	126	0.794175	1	1	FALSE	FALSE
not assigned.no ontology.glycine rich proteins	35.1.40	0	40	0.171534	13	-0.0546461	0.681636	27	0.170513	1	0.746679	FALSE	FALSE
protein.degradation.ubiquitin.proteasom	29.5.11.20	0	57	0.592719	1	-0.0019948	0.0162032	56	0.4722	0.120339	1	FALSE	TRUE
protein.degradation.ubiquitin.ubiquitin protease	29.5.11.5	0	21	0.109622	2	-0.0125526	0.959892	19	0.0925723	1	0.648962	FALSE	FALSE
misc.O-methyl transferases	26.6	0	18	0.962793	5	-0.00689032	0.975795	13	0.0556209	1	1	FALSE	FALSE
major CHO metabolism.synthesis.sucrose	2.1.1	0	8	0.491798	3	-0.00981678	0.0521104	5	0.0555475	0.275959	1	FALSE	FALSE
redox.thioredoxin.PDIL	21.1.1	0	13				0.427586	13	0.0899754	0.993143		FALSE	FALSE
RNA.regulation of transcription.C2H2 zinc finger family	27.3.11	0	71	0.879876	18	-0.0478512	0.9995	53	0.250765	1	1	FALSE	FALSE
not assigned.no ontology.epsin N-terminal homology (ENTH) domain-containing protein	35.1.21	0	14	0.746149	4	-0.00945152	0.20194	10	0.0816206	0.686497	1	FALSE	FALSE
transport.sugars	34.2	0	59	0.00620124	13	-0.0746518	0.817463	46	0.277722	1	0.137668	FALSE	TRUE
RNA.regulation of transcription.Chromatin Remodeling Factors	27.3.44	0	37	0.0645129	14	-0.0662647	1	23	0.0809916	1	0.520795	FALSE	FALSE
protein.degradation.metalloprotease	29.5.7	0	32	0.592719	1	-0.00194525	0.281956	31	0.225819	0.803528	1	FALSE	FALSE
protein.glycosylation	29.7	0	40	0.994399	4	-0.00241747	0.9976	36	0.165639	1	1	FALSE	FALSE
hormone metabolism.auxin	17.2	0	113	0.745049	12	-0.0341478	0.479996	101	0.689583	1	1	FALSE	FALSE
hormone metabolism.auxin.signal transduction	17.2.2	0	20	0.517103	2	-0.0057524	0.408982	18	0.124937	0.99231	1	FALSE	FALSE
protein.synthesis.ribosomal protein.prokaryotic	29.2.1.1	0	141				0	141	2.03429	0		TRUE	TRUE
protein.synthesis.ribosomal protein.prokaryotic.chloroplast	29.2.1.1.1	0	73				0	73	1.36431	0		TRUE	TRUE
protein.synthesis.ribosomal protein.prokaryotic.chloroplast.50S subunit	29.2.1.1.1.2	0	46				0	46	0.78806	0		TRUE	TRUE
signalling.in sugar and nutrient physiology	30.1	0	31	0.140728	9	-0.040294	0.816363	22	0.125941	1	0.70206	FALSE	FALSE
RNA.regulation of transcription.HB,Homeobox transcription factor family	27.3.22	0	52	0.589918	8	-0.0249691	0.894879	44	0.255047	1	1	FALSE	FALSE
stress.abiotic.cold	20.2.2	0	13	0.122625	1	-0.00699226	0.260352	12	0.0930438	0.777228	0.663967	FALSE	FALSE
transport.metal	34.12	0	57	0.0590118	13	-0.0621042	0.960192	44	0.241911	1	0.520795	FALSE	FALSE
cell wall.pectin*esterases	10.8	0	34	0.934187	8	-0.0160497	0.459492	26	0.179213	1	1	FALSE	FALSE
cell wall.pectin*esterases.PME	10.8.1	0	18	0.309262	2	-0.00823226	0.329166	16	0.116346	0.876976	0.934097	FALSE	FALSE
RNA.regulation of transcription.PHD finger transcription factor	27.3.63	0	10	0.190138	4	-0.0186934	0.984597	6	0.0182602	1	0.768313	FALSE	FALSE
RNA.processing.RNA helicase	27.1.2	0	32	0.895679	10	-0.0226729	0.995199	22	0.096514	1	1	FALSE	FALSE
protein.targeting.secretory pathway.golgi	29.3.4.2	0	16	0.727045	1	-0.00123035	0.820764	15	0.0837687	1	1	FALSE	FALSE
hormone metabolism.auxin.synthesis-degradation	17.2.1	0	13	0.592719	1	-0.00213299	0.106721	12	0.105191	0.460945	1	FALSE	FALSE
minor CHO metabolism.callose	3.6	0	14	0.00030006	6	-0.0535094	0.721644	8	0.0458939	1	0.0133227	TRUE	TRUE
nucleotide metabolism.degradation	23.2	0	28	0.746149	4	-0.00964904	0.846569	24	0.13799	1	1	FALSE	FALSE
nucleotide metabolism.degradation.pyrimidine	23.2.1	0	5				0.528106	5	0.0319552	1		FALSE	FALSE
minor CHO metabolism.myo-inositol	3.4	0	14	0.727045	1	-0.00131943	0.371574	13	0.0934309	0.942243	1	FALSE	FALSE
hormone metabolism.salicylic acid	17.8	0	11	0.413683	8	-0.0291893	0.762152	3	0.014228	1	0.971826	FALSE	FALSE
hormone metabolism.salicylic acid.synthesis-degradation	17.8.1	0	11	0.413683	8	-0.0291893	0.762152	3	0.014228	1	0.971826	FALSE	FALSE
hormone metabolism.ethylene.induced-regulated-responsive-activated	17.5.3	0	18	0.991798	3	-0.0015241	0.777455	15	0.0869178	1	1	FALSE	FALSE
cell.division	31.2	0	96	0.0903181	28	-0.118407	0.9988	68	0.343154	1	0.636072	FALSE	FALSE
transport.amino acids	34.3	0	47	0.394679	11	-0.0406589	0.832166	36	0.214753	1	0.952772	FALSE	FALSE
RNA.regulation of transcription.C2C2(Zn) CO-like, Constans-like zinc finger family	27.3.7	0	20	0.846369	4	-0.00801	0.115123	16	0.133358	0.486457	1	FALSE	FALSE
lipid metabolism.FA desaturation	11.2	0	13	0.421884	1	-0.00331827	0.0303061	12	0.12157	0.190195	0.975608	FALSE	TRUE
lipid metabolism.FA desaturation.desaturase	11.2.1	0	6	0.421884	1	-0.00331827	0.173635	5	0.0445195	0.64087	0.975608	FALSE	FALSE
protein.degradation.ubiquitin.E3.SCF.FBOX	29.5.11.4.3.2	0	163	0.976795	35	-0.0875297	1	128	0.603513	1	1	FALSE	FALSE
Biodegradation of Xenobiotics	24	0	21	0.44839	6	-0.0205938	0.122525	15	0.126856	0.504583	0.989404	FALSE	FALSE
Biodegradation of Xenobiotics.hydroxyacylglutathione hydrolase	24.1	0	5				0.416883	5	0.035497	0.993143		FALSE	FALSE
RNA.regulation of transcription.MYB domain transcription factor family	27.3.25	0	66	0.763353	21	-0.0613089	0.9994	45	0.20506	1	1	FALSE	FALSE
protein.synthesis.elongation	29.2.4	0	32	0.0643129	1	-0.00908667	0.00020004	31	0.33259	0.00283312	0.520795	TRUE	TRUE
RNA.regulation of transcription.Global transcription factor group	27.3.52	0	12				0.879176	12	0.0622581	1		FALSE	FALSE
lipid metabolism.lipid degradation.beta-oxidation.acyl CoA DH	11.9.4.2	0	9	0.0635127	2	-0.0140345	0.433787	7	0.049119	0.993143	0.520795	FALSE	FALSE
minor CHO metabolism.trehalose	3.2	0	16	0.885277	3	-0.00422212	0.715543	13	0.0775803	1	1	FALSE	FALSE
minor CHO metabolism.trehalose.potential TPS/TPP	3.2.3	0	7				0.282356	7	0.053604	0.803528		FALSE	FALSE
stress.abiotic.heat	20.2.1	0	135	0.877576	31	-0.0881919	0.867874	104	0.649183	1	1	FALSE	FALSE
transport.metabolite transporters at the envelope membrane	34.8	0	22				0.170534	22	0.171502	0.64087		FALSE	FALSE
lipid metabolism.lipid degradation.beta-oxidation.enoyl CoA hydratase	11.9.4.3	0	9	0.579916	2	-0.00521778	0.767854	7	0.0368898	1	1	FALSE	FALSE
amino acid metabolism.degradation.aromatic aa	13.2.6	0	17	0.579916	2	-0.00521778	0.723245	15	0.0895817	1	1	FALSE	FALSE
amino acid metabolism.degradation.aromatic aa.tryptophan	13.2.6.3	0	11	0.579916	2	-0.00521778	0.808962	9	0.0475743	1	1	FALSE	FALSE
secondary metabolism.isoprenoids	16.1	0	73	0	14	-0.0991627	0.0215043	59	0.490938	0.15228	0	TRUE	TRUE
secondary metabolism.isoprenoids.tocopherol biosynthesis	16.1.3	0	8				0.0462092	8	0.0822979	0.25507		FALSE	TRUE
redox.ascorbate and glutathione	21.2	0	56	0.34757	5	-0.019453	0.00020004	51	0.500668	0.00283312	0.952772	TRUE	TRUE
DNA.unspecified	28.99	0	63	0.273455	15	-0.0586665	0.9997	48	0.219919	1	0.882665	FALSE	FALSE
protein.postranslational modification.kinase.receptor like cytoplasmatic kinase VIII	29.4.1.58	0	7				0.767854	7	0.0371844	1		FALSE	FALSE
protein.synthesis.ribosome biogenesis	29.2.2	0	85	0.833067	12	-0.0316824	1	73	0.316523	1	1	FALSE	FALSE
protein.synthesis.ribosome biogenesis.Assembly factors	29.2.2.2	0	5	1	1	-0.000118018	0.989698	4	0.0102845	1	1	FALSE	FALSE
protein.synthesis.ribosome biogenesis.Pre-rRNA processing and modifications	29.2.2.3	0	56	0.374475	7	-0.0259785	1	49	0.188876	1	0.952772	FALSE	FALSE
protein.synthesis.ribosome biogenesis.Pre-rRNA processing and modifications.misc	29.2.2.3.99	0	9				0.993899	9	0.0306114	1		FALSE	FALSE
DNA.synthesis/chromatin structure.retrotransposon/transposase	28.1.1	0	15	0.976795	9	-0.014978	0.996399	6	0.0152355	1	1	FALSE	FALSE
DNA.synthesis/chromatin structure.histone	28.1.3	0	43				0	43	0.455258	0		TRUE	TRUE
DNA.synthesis/chromatin structure.histone.H1	28.1.3.1	0	6				0.102721	6	0.057014	0.460373		FALSE	FALSE
secondary metabolism.isoprenoids.carotenoids	16.1.4	0	17				0.105621	17	0.142103	0.460945		FALSE	FALSE
signalling.receptor kinases.leucine rich repeat VIII	30.2.8	0	19	0.0113023	6	-0.0402603	0.854571	13	0.069795	1	0.210942	FALSE	TRUE
signalling.receptor kinases.leucine rich repeat VIII.VIII-1	30.2.8.1	0	5	0.0345069	2	-0.0160613	0.646829	3	0.0163204	1	0.464275	FALSE	TRUE
misc.calcineurin-like phosphoesterase family protein	26.27	0	7	0.373475	1	-0.00373312	0.720144	6	0.0322959	1	0.952772	FALSE	FALSE
transport.metabolite transporters at the mitochondrial membrane	34.9	0	62	0.745049	12	-0.0340937	0.987397	50	0.260529	1	1	FALSE	FALSE
glycolysis	4	0	60	0.904981	6	-0.011412	0.00740148	54	0.467313	0.0704297	1	FALSE	TRUE
glycolysis.cytosolic branch	4.1	0	40	0.746149	4	-0.0094843	0.00340068	36	0.340017	0.0369824	1	TRUE	TRUE
mitochondrial electron transport / ATP synthesis.NADH-DH	9.2	0	5				0.528106	5	0.0322018	1		FALSE	FALSE
mitochondrial electron transport / ATP synthesis.NADH-DH.type II	9.2.1	0	5				0.528106	5	0.0322018	1		FALSE	FALSE
protein.synthesis.ribosomal protein.prokaryotic.unknown organellar	29.2.1.1.3	0	42				0.191738	42	0.313357	0.686497		FALSE	FALSE
protein.synthesis.ribosomal protein.prokaryotic.unknown organellar.30S subunit	29.2.1.1.3.1	0	15				0.0060012	15	0.16169	0.0589473		FALSE	TRUE
lipid metabolism.'exotics' (steroids, squalene etc).sphingolipids	11.8.1	0	21	0.454591	2	-0.00661544	0.802561	19	0.109234	1	0.989404	FALSE	FALSE
lipid metabolism.'exotics' (steroids, squalene etc).methylsterol monooxygenase	11.8.2	0	5				0.758852	5	0.02541	1		FALSE	FALSE
misc.nitrilases, *nitrile lyases, berberine bridge enzymes, reticuline oxidases, troponine reductases	26.8	0	50	0.542208	18	-0.0594836	0.54881	32	0.211551	1	1	FALSE	FALSE
RNA.regulation of transcription.GRAS transcription factor family	27.3.21	0	6	0.641928	2	-0.00454904	0.936987	4	0.0138414	1	1	FALSE	FALSE
protein.postranslational modification.kinase.receptor like cytoplasmatic kinase VII	29.4.1.57	0	35	0.325465	7	-0.027627	0.897479	28	0.1573	1	0.950701	FALSE	FALSE
metal handling	15	0	46	0.760952	2	-0.00356539	0.0158032	44	0.384493	0.119568	1	FALSE	TRUE
metal handling.binding, chelation and storage	15.2	0	33	0.760952	2	-0.00356539	0.025205	31	0.273416	0.170554	1	FALSE	TRUE
secondary metabolism.sulfur-containing	16.5	0	59	0.262653	4	-0.0171854	0.00160032	55	0.496689	0.0183886	0.882665	TRUE	TRUE
secondary metabolism.sulfur-containing.glucosinolates	16.5.1	0	55	0.262653	4	-0.0171854	0.00130026	51	0.475097	0.0155266	0.882665	TRUE	TRUE
secondary metabolism.sulfur-containing.glucosinolates.regulation	16.5.1.2	0	7	0.760952	2	-0.00370891	0.583617	5	0.0300299	1	1	FALSE	FALSE
RNA.regulation of transcription.C2C2(Zn) DOF zinc finger family	27.3.8	0	25	0.964493	10	-0.0182013	0.723245	15	0.0885191	1	1	FALSE	FALSE
signalling.receptor kinases.leucine rich repeat VIII.VIII-2	30.2.8.2	0	14	0.0627125	4	-0.024199	0.819064	10	0.0534746	1	0.520795	FALSE	FALSE
DNA.synthesis/chromatin structure.histone.core	28.1.3.2	0	36				0.00010002	36	0.393153	0.0015228		TRUE	TRUE
DNA.synthesis/chromatin structure.histone.core.H4	28.1.3.2.4	0	8				0.0704141	8	0.077963	0.348636		FALSE	FALSE
transport.calcium	34.21	0	20	0.920584	2	-0.00150634	0.792358	18	0.103532	1	1	FALSE	FALSE
stress.biotic.PR-proteins	20.1.7	0	163	0	52	-0.278742	0.996699	111	0.616137	1	0	TRUE	TRUE
development.storage proteins	33.1	0	11	0.529806	1	-0.0022745	0.429386	10	0.0700231	0.993143	1	FALSE	FALSE
protein.synthesis.ribosomal protein.eukaryotic.40S subunit.S15A	29.2.1.2.1.515	0	5				0.203241	5	0.0421007	0.686497		FALSE	FALSE
amino acid metabolism.synthesis.aromatic aa	13.1.6	0	45	0.668834	3	-0.00747365	0.753651	42	0.260147	1	1	FALSE	FALSE
amino acid metabolism.synthesis.aromatic aa.tryptophan	13.1.6.5	0	18	0.641928	2	-0.00497785	0.894179	16	0.0828929	1	1	FALSE	FALSE
DNA.synthesis/chromatin structure.histone.core.H2B	28.1.3.2.2	0	6				0.0344069	6	0.0668607	0.207463		FALSE	TRUE
protein.synthesis.ribosomal protein.prokaryotic.mitochondrion	29.2.1.1.2	0	26				0	26	0.356623	0		TRUE	TRUE
protein.synthesis.ribosomal protein.prokaryotic.mitochondrion.50S subunit	29.2.1.1.2.2	0	8				0.00010002	8	0.12616	0.0015228		TRUE	TRUE
redox.ascorbate and glutathione.ascorbate	21.2.1	0	23	0.162032	3	-0.0156413	0.0040008	20	0.20595	0.0420084	0.744398	TRUE	TRUE
RNA.regulation of transcription.CCAAT box binding factor family, HAP5	27.3.16	0	8	1	1	-0.000103523	0.59762	7	0.0430965	1	1	FALSE	FALSE
RNA.regulation of transcription.C2C2(Zn) GATA transcription factor family	27.3.9	0	18	0.805661	1	-0.000919305	0.867874	17	0.092035	1	1	FALSE	FALSE
transport.nitrate	34.4	0	10	0.226145	4	-0.0183881	0.173235	6	0.0521452	0.64087	0.836737	FALSE	FALSE
amino acid metabolism.degradation.aspartate family	13.2.3	0	12				0.686637	12	0.0706609	1		FALSE	FALSE
Biodegradation of Xenobiotics.lactoylglutathione lyase	24.2	0	9	0.354371	4	-0.0158388	0.0257051	5	0.0613281	0.172027	0.952772	FALSE	TRUE
amino acid metabolism.synthesis.aromatic aa.phenylalanine	13.1.6.3	0	6				0.487397	6	0.0395475	1		FALSE	FALSE
amino acid metabolism.synthesis.aromatic aa.phenylalanine.arogenate dehydratase / prephenate dehydratase	13.1.6.3.1	0	6				0.487397	6	0.0395475	1		FALSE	FALSE
protein.synthesis.ribosomal protein.prokaryotic.unknown organellar.50S subunit	29.2.1.1.3.2	0	27				0.896679	27	0.151666	1		FALSE	FALSE
RNA.regulation of transcription.HDA	27.3.55	0	16	0.166933	1	-0.00597437	0.945589	15	0.0718615	1	0.744398	FALSE	FALSE
secondary metabolism.N misc	16.4	0	22	0.674835	5	-0.0139956	0.513303	17	0.113906	1	1	FALSE	FALSE
secondary metabolism.N misc.alkaloid-like	16.4.1	0	18	0.674835	5	-0.0139956	0.603521	13	0.082697	1	1	FALSE	FALSE
misc.plastocyanin-like	26.19	0	17	0.920584	2	-0.00170497	0.614623	15	0.0948623	1	1	FALSE	FALSE
RNA.regulation of transcription.sigma like plant	27.3.85	0	6				0.146129	6	0.0529019	0.581652		FALSE	FALSE
RNA.regulation of transcription.JUMONJI family	27.3.57	0	13	0.0931186	3	-0.017808	0.986597	10	0.036458	1	0.636072	FALSE	FALSE
amino acid metabolism.degradation.serine-glycine-cysteine group	13.2.5	0	7	0.288258	1	-0.00439033	0.0604121	6	0.06225	0.309168	0.882665	FALSE	FALSE
amino acid metabolism.degradation.serine-glycine-cysteine group.glycine	13.2.5.2	0	5	0.288258	1	-0.00439033	0.0574115	4	0.0453965	0.30141	0.882665	FALSE	FALSE
redox.dismutases and catalases	21.6	0	11				0.0015003	11	0.138259	0.0175708		TRUE	TRUE
DNA.synthesis/chromatin structure.histone.core.H2A	28.1.3.2.1	0	14				0.0142028	14	0.144554	0.112332		FALSE	TRUE
glycolysis.cytosolic branch.phosphoglycerate mutase	4.1.12	0	5	0.517103	2	-0.00590374	0.237047	3	0.0257143	0.735819	1	FALSE	FALSE
protein.targeting.secretory pathway.vacuole	29.3.4.3	0	26	0.333967	1	-0.00424692	0.705841	25	0.154329	1	0.952772	FALSE	FALSE
protein.aa activation	29.1	0	67	0.999	8	-0.00877978	0.870474	59	0.353457	1	1	FALSE	FALSE
DNA.synthesis/chromatin structure.histone.core.H3	28.1.3.2.3	0	8				0.00310062	8	0.103776	0.0343323		TRUE	TRUE
minor CHO metabolism.raffinose family	3.1	0	8	0.222845	1	-0.00549486	0.716143	7	0.0395851	1	0.831454	FALSE	FALSE
misc.GDSL-motif lipase	26.28	0	41	0.675135	6	-0.0163667	0.275455	35	0.256697	0.802777	1	FALSE	FALSE
OPP	7	0	29	0.819264	2	-0.00293696	0.341468	27	0.194891	0.900235	1	FALSE	FALSE
OPP.oxidative PP	7.1	0	17	0.819264	2	-0.00293696	0.5009	15	0.101694	1	1	FALSE	FALSE
OPP.oxidative PP.G6PD	7.1.1	0	6	0.727045	1	-0.00131271	0.70244	5	0.0272004	1	1	FALSE	FALSE
TCA / org transformation.other organic acid transformatons.atp-citrate lyase	8.2.11	0	5				0.125125	5	0.0468623	0.511417		FALSE	FALSE
misc.beta 1,3 glucan hydrolases	26.4	0	30	0.64813	7	-0.0201959	0.959392	23	0.116901	1	1	FALSE	FALSE
misc.alcohol dehydrogenases	26.11	0	11	0.783757	3	-0.00571188	0.383077	8	0.0566626	0.952219	1	FALSE	FALSE
amino acid metabolism.synthesis.histidine	13.1.7	0	10				0.658432	10	0.0588414	1		FALSE	FALSE
protein.aa activation.pseudouridylate synthase	29.1.30	0	14	0.962793	5	-0.00664312	0.996699	9	0.0290239	1	1	FALSE	FALSE
nucleotide metabolism.synthesis	23.1	0	31	0.989898	2	-0.000569895	0.583017	29	0.187744	1	1	FALSE	FALSE
nucleotide metabolism.synthesis.purine	23.1.2	0	14	0.989898	2	-0.000569895	0.627325	12	0.0742474	1	1	FALSE	FALSE
transport.sugars.sucrose	34.2.1	0	6	0.0759152	3	-0.0191131	0.114923	3	0.0307856	0.486457	0.572799	FALSE	FALSE
signalling.receptor kinases.leucine rich repeat XI	30.2.11	0	23	0.620924	5	-0.014232	0.637628	18	0.114329	1	1	FALSE	FALSE
amino acid metabolism.synthesis.branched chain group	13.1.4	0	18	0.960692	2	-0.00119213	0.203241	16	0.125126	0.686497	1	FALSE	FALSE
amino acid metabolism.synthesis.branched chain group.common	13.1.4.1	0	11	0.805661	1	-0.000743242	0.239448	10	0.0792179	0.735819	1	FALSE	FALSE
amino acid metabolism.synthesis.branched chain group.common.branched-chain amino acid aminotransferase	13.1.4.1.4	0	7	0.805661	1	-0.000743242	0.605821	6	0.0363037	1	1	FALSE	FALSE
Co-factor and vitamine metabolism.pantothenate	18.4	0	18	0.727045	1	-0.00134778	0.977095	17	0.0763545	1	1	FALSE	FALSE
Co-factor and vitamine metabolism.pantothenate.branched-chain amino acid aminotransferase	18.4.1	0	5				0.808162	5	0.0241979	1		FALSE	FALSE
protein.degradation.ubiquitin.E3.SCF.SKP	29.5.11.4.3.1	0	9				0.532206	9	0.0589024	1		FALSE	FALSE
misc.dynamin	26.17	0	10	0.454591	2	-0.00664425	0.383077	8	0.0579136	0.952219	0.989404	FALSE	FALSE
RNA.regulation of transcription.ARR	27.3.5	0	15	0.840268	3	-0.0053194	0.30176	12	0.0896741	0.846876	1	FALSE	FALSE
cell wall.modification	10.7	0	42	0.44839	6	-0.0206741	0.259452	36	0.264132	0.777228	0.989404	FALSE	FALSE
nucleotide metabolism.synthesis.PRS-PP	23.1.3	0	6				0.487397	6	0.0398615	1		FALSE	FALSE
major CHO metabolism.degradation	2.2	0	54	0.343169	11	-0.0418565	0.45239	43	0.295262	1	0.952772	FALSE	FALSE
major CHO metabolism.degradation.starch	2.2.2	0	27	0.390578	3	-0.0115331	0.276255	24	0.177636	0.802777	0.952772	FALSE	FALSE
transport.unspecified cations	34.14	0	36	0.838368	8	-0.0187779	0.897479	28	0.15816	1	1	FALSE	FALSE
signalling.receptor kinases.leucine rich repeat III	30.2.3	0	33	0.616123	10	-0.0306748	0.959392	23	0.115101	1	1	FALSE	FALSE
signalling.phosphinositides	30.4	0	48	0.115423	11	-0.0503951	0.89838	37	0.210816	1	0.663967	FALSE	FALSE
signalling.phosphinositides.phosphatidylinositol-4-phosphate 5-kinase	30.4.1	0	17	0.0627125	4	-0.0237836	0.964093	13	0.0573208	1	0.520795	FALSE	FALSE
stress.biotic.signalling	20.1.3	0	19	0.34757	5	-0.019242	0.666633	14	0.0865337	1	0.952772	FALSE	FALSE
stress.biotic.signalling.MLO-like	20.1.3.1	0	10	0.34757	5	-0.019242	0.70244	5	0.026603	1	0.952772	FALSE	FALSE
signalling.receptor kinases.leucine rich repeat V	30.2.5	0	9	0.109622	2	-0.0124196	0.924385	7	0.0289831	1	0.648962	FALSE	FALSE
signalling.receptor kinases.S-locus glycoprotein like	30.2.24	0	20	0.0114023	9	-0.0535554	0.865473	11	0.0566675	1	0.210942	FALSE	TRUE
not assigned.no ontology.ABC1 family protein	35.1.1	0	11	0.874775	2	-0.00228626	0.706141	9	0.0509927	1	1	FALSE	FALSE
hormone metabolism.brassinosteroid	17.3	0	49	0.675135	6	-0.0169805	0.39878	43	0.297106	0.975329	1	FALSE	FALSE
hormone metabolism.brassinosteroid.synthesis-degradation	17.3.1	0	29	0.40128	4	-0.0148215	0.319564	25	0.179705	0.875579	0.952772	FALSE	FALSE
hormone metabolism.brassinosteroid.synthesis-degradation.sterols	17.3.1.2	0	17	0.0565113	1	-0.00931334	0.170834	16	0.129782	0.64087	0.520795	FALSE	FALSE
major CHO metabolism.synthesis.starch.starch synthase	2.1.2.2	0	6				0.205441	6	0.0499799	0.686497		FALSE	FALSE
RNA.regulation of transcription.Trihelix, Triple-Helix transcription factor family	27.3.30	0	21	0.40128	4	-0.0150493	0.95209	17	0.0837817	1	0.952772	FALSE	FALSE
PS.photorespiration	1.2	0	23	0.104021	1	-0.00720001	0	22	0.285461	0	0.648962	TRUE	TRUE
PS.photorespiration.glycine cleavage	1.2.4	0	6				0.00020004	6	0.103102	0.00283312		TRUE	TRUE
amino acid metabolism.degradation.aromatic aa.tyrosine	13.2.6.2	0	6				0.427185	6	0.0420074	0.993143		FALSE	FALSE
misc.protease inhibitor/seed storage/lipid transfer protein (LTP) family protein	26.21	0	29	0.354371	4	-0.0152599	0.0875175	25	0.206266	0.408716	0.952772	FALSE	FALSE
secondary metabolism.sulfur-containing.glucosinolates.synthesis	16.5.1.1	0	29				0.00420084	29	0.279244	0.0433612		TRUE	TRUE
secondary metabolism.sulfur-containing.glucosinolates.synthesis.aliphatic	16.5.1.1.1	0	22				0.0159032	22	0.209068	0.119568		FALSE	TRUE
secondary metabolism.sulfur-containing.glucosinolates.synthesis.aliphatic.flavin-containing monooxygenase	16.5.1.1.1.10	0	5				0.808162	5	0.0230257	1		FALSE	FALSE
OPP.non-reductive PP	7.2	0	9				0.138828	9	0.0786033	0.563641		FALSE	FALSE
major CHO metabolism.degradation.sucrose	2.2.1	0	27	0.361272	8	-0.0303234	0.70114	19	0.117626	1	0.952772	FALSE	FALSE
major CHO metabolism.degradation.sucrose.invertases	2.2.1.3	0	10	0.805661	1	-0.000651932	0.371674	9	0.0659325	0.942243	1	FALSE	FALSE
signalling.receptor kinases.leucine rich repeat VII	30.2.7	0	10	0.960692	2	-0.00129731	0.775155	8	0.0432465	1	1	FALSE	FALSE
cell wall.precursor synthesis.UGE	10.1.2	0	8				0.9991	8	0.0195351	1		FALSE	FALSE
RNA.regulation of transcription.HSF,Heat-shock transcription factor family	27.3.23	0	16	0.134927	4	-0.0206616	0.994499	12	0.0440157	1	0.689103	FALSE	FALSE
transport.p- and v-ATPases	34.1	0	55	0.0020004	7	-0.0511473	0	48	0.533155	0	0.0592118	TRUE	TRUE
protein.targeting.peroxisomes	29.3.5	0	11	0.805661	1	-0.00082786	0.537908	10	0.0643028	1	1	FALSE	FALSE
nucleotide metabolism.salvage.NUDIX hydrolases	23.3.3	0	22	0.611222	3	-0.00829289	0.916883	19	0.100961	1	1	FALSE	FALSE
PS.calvin cycle	1.3	0	33				0	33	0.61145	0		TRUE	TRUE
protein.synthesis.release	29.2.5	0	9	0.960692	2	-0.00123459	0.538808	7	0.0449137	1	1	FALSE	FALSE
hormone metabolism.jasmonate	17.7	0	30	0.923085	4	-0.00621618	0.0658132	26	0.219004	0.329525	1	FALSE	FALSE
hormone metabolism.jasmonate.synthesis-degradation	17.7.1	0	18	0.819264	2	-0.0028341	0.0909182	16	0.138794	0.419463	1	FALSE	FALSE
misc.misc2	26.1	0	26				0.40178	26	0.181188	0.978737		FALSE	FALSE
RNA.regulation of transcription.WRKY domain transcription factor family	27.3.32	0	42	0.69834	14	-0.0425461	0.977295	28	0.138954	1	1	FALSE	FALSE
hormone metabolism.auxin.induced-regulated-responsive-activated	17.2.3	0	79	0.661732	9	-0.0262624	0.638128	70	0.457552	1	1	FALSE	FALSE
PS.calvin cycle.rubisco interacting	1.3.13	0	7				0.0115023	7	0.0849675	0.0981363		FALSE	TRUE
transport.phosphate	34.7	0	16	0.325465	7	-0.0271035	0.590118	9	0.0561729	1	0.950701	FALSE	FALSE
transport.NDP-sugars at the ER	34.11	0	7				0.897079	7	0.0323492	1		FALSE	FALSE
signalling.receptor kinases.leucine rich repeat VI	30.2.6	0	8	0.641928	2	-0.00448307	0.863473	6	0.0281499	1	1	FALSE	FALSE
protein.degradation.ubiquitin.E2	29.5.11.3	0	36	0.222845	1	-0.00545826	0.029906	35	0.298604	0.189716	0.831454	FALSE	TRUE
RNA.regulation of transcription.zf-HD	27.3.80	0	11	0.805661	1	-0.000942664	0.95099	10	0.0439645	1	1	FALSE	FALSE
mitochondrial electron transport / ATP synthesis.NADH-DH	9.1	0	39				0	39	0.481599	0		TRUE	TRUE
mitochondrial electron transport / ATP synthesis.NADH-DH.complex I	9.1.1	0	11				0.0196039	11	0.115438	0.142128		FALSE	TRUE
RNA.regulation of transcription.Alfin-like	27.3.2	0	6				0.241648	6	0.0476613	0.735819		FALSE	FALSE
amino acid metabolism.synthesis.aspartate family.misc	13.1.3.6	0	8				0.208442	8	0.0644883	0.686497		FALSE	FALSE
amino acid metabolism.synthesis.aspartate family.misc.homoserine	13.1.3.6.1	0	8				0.208442	8	0.0644883	0.686497		FALSE	FALSE
misc.invertase/pectin methylesterase inhibitor family protein	26.18	0	18	0.702941	2	-0.00403389	0.924285	16	0.079995	1	1	FALSE	FALSE
hormone metabolism.gibberelin.induced-regulated-responsive-activated	17.6.3	0	9				0.0133027	9	0.102	0.108018		FALSE	TRUE
mitochondrial electron transport / ATP synthesis.cytochrome c reductase	9.5	0	12	0.166933	1	-0.00623364	0.0020004	11	0.137387	0.0225601	0.744398	TRUE	TRUE
mitochondrial electron transport / ATP synthesis.cytochrome c	9.6	0	14				0.00810162	14	0.148328	0.075906		FALSE	TRUE
development.squamosa promoter binding like (SPL)	33.3	0	15	0.989898	2	-0.000669083	0.664533	13	0.0799945	1	1	FALSE	FALSE
RNA.regulation of transcription.Methyl binding domain proteins	27.3.59	0	8				0.983797	8	0.0288796	1		FALSE	FALSE
amino acid metabolism.synthesis.glutamate family	13.1.2	0	9				0.277155	9	0.0692614	0.802777		FALSE	FALSE
amino acid metabolism.synthesis.glutamate family.arginine	13.1.2.3	0	7				0.329766	7	0.0526493	0.876976		FALSE	FALSE
PS.lightreaction.ATP synthase	1.1.4	0	12				0	12	0.299318	0		TRUE	TRUE
PS.lightreaction.photosystem II.LHC-II	1.1.1.1	0	15				0	15	0.404986	0		TRUE	TRUE
secondary metabolism.phenylpropanoids	16.2	0	62	0.129526	16	-0.0696005	0.453191	46	0.317068	1	0.684637	FALSE	FALSE
secondary metabolism.phenylpropanoids.lignin biosynthesis	16.2.1	0	35	0.15163	6	-0.0283046	0.0660132	29	0.241354	0.329525	0.739823	FALSE	FALSE
secondary metabolism.phenylpropanoids.lignin biosynthesis.CCR1	16.2.1.7	0	5	0.373475	1	-0.00356443	0.319964	4	0.0305717	0.875579	0.952772	FALSE	FALSE
signalling.receptor kinases.wall associated kinase	30.2.25	0	10	0.0931186	3	-0.0182198	0.241148	7	0.0552729	0.735819	0.636072	FALSE	FALSE
protein.synthesis.ribosome biogenesis.Pre-rRNA processing and modifications.DExD-box helicases	29.2.2.3.5	0	14	1	2	-0.000251106	0.996899	12	0.0402817	1	1	FALSE	FALSE
glycolysis.plastid branch	4.2	0	14	0.727045	1	-0.00128578	0.371574	13	0.0936484	0.942243	1	FALSE	FALSE
RNA.regulation of transcription.Polycomb Group (PcG)	27.3.65	0	6				0.89958	6	0.0257764	1		FALSE	FALSE
mitochondrial electron transport / ATP synthesis.NADH-DH.localisation not clear	9.1.2	0	28				0	28	0.366161	0		TRUE	TRUE
protein.synthesis.ribosomal protein.unknown	29.2.1.99	0	8	0.222845	1	-0.00523494	0.659632	7	0.0399572	1	0.831454	FALSE	FALSE
protein.synthesis.ribosomal protein.prokaryotic.mitochondrion.30S subunit	29.2.1.1.2.1	0	17				0.00030006	17	0.226746	0.00406081		TRUE	TRUE
secondary metabolism.flavonoids.flavonols	16.8.4	0	13	0.685937	4	-0.0105489	0.706141	9	0.0530871	1	1	FALSE	FALSE
secondary metabolism.isoprenoids.mevalonate pathway	16.1.2	0	15				0.614623	15	0.0948715	1		FALSE	FALSE
hormone metabolism.brassinosteroid.synthesis-degradation.BRs	17.3.1.1	0	12	0.840268	3	-0.00550815	0.763553	9	0.0499222	1	1	FALSE	FALSE
amino acid metabolism.synthesis.central amino acid metabolism	13.1.1	0	18	0.288258	1	-0.00467757	0.0713143	17	0.14828	0.349392	0.882665	FALSE	FALSE
amino acid metabolism.synthesis.central amino acid metabolism.alanine	13.1.1.3	0	7				0.035207	7	0.0759964	0.210207		FALSE	TRUE
nucleotide metabolism.phosphotransfer and pyrophosphatases.nucleoside diphosphate kinase	23.4.10	0	5				0.104321	5	0.0492249	0.460373		FALSE	FALSE
hormone metabolism.jasmonate.synthesis-degradation.lipoxygenase	17.7.1.2	0	6	0.805661	1	-0.000756117	0.360572	5	0.0371133	0.930459	1	FALSE	FALSE
transport.ammonium	34.5	0	5	0.0479096	1	-0.00970879	0.241348	4	0.0337655	0.735819	0.520795	FALSE	TRUE
RNA.regulation of transcription.CCAAT box binding factor family, HAP2	27.3.14	0	9	0.987497	4	-0.00357707	0.970994	5	0.0156996	1	1	FALSE	FALSE
amino acid metabolism.synthesis.central amino acid metabolism.GABA	13.1.1.1	0	5	0.288258	1	-0.00467757	0.422985	4	0.0280943	0.993143	0.882665	FALSE	FALSE
amino acid metabolism.synthesis.serine-glycine-cysteine group	13.1.5	0	23	0.805661	1	-0.000981175	0.115823	22	0.179365	0.486457	1	FALSE	FALSE
amino acid metabolism.synthesis.serine-glycine-cysteine group.serine	13.1.5.1	0	5				0.360572	5	0.0365199	0.930459		FALSE	FALSE
RNA.processing.3' end processing	27.1.3	0	24	0.529806	1	-0.0022831	1	23	0.0785338	1	1	FALSE	FALSE
stress.biotic.PR-proteins.proteinase inhibitors	20.1.7.6	0	8				0.245549	8	0.062612	0.743977		FALSE	FALSE
stress.biotic.PR-proteins.proteinase inhibitors.trypsin inhibitor	20.1.7.6.1	0	7				0.241148	7	0.0556683	0.735819		FALSE	FALSE
hormone metabolism.jasmonate.synthesis-degradation.12-Oxo-PDA-reductase	17.7.1.5	0	5				0.313163	5	0.0386916	0.867445		FALSE	FALSE
signalling.receptor kinases.wheat LRK10 like	30.2.20	0	11	0.236847	2	-0.0094337	0.9998	9	0.0246394	1	0.854961	FALSE	FALSE
amino acid metabolism.synthesis.serine-glycine-cysteine group.cysteine	13.1.5.3	0	15	0.805661	1	-0.000981175	0.208542	14	0.109882	0.686497	1	FALSE	FALSE
amino acid metabolism.synthesis.branched chain group.leucine specific	13.1.4.4	0	5				0.233147	5	0.0403664	0.735819		FALSE	FALSE
cell wall.hemicellulose synthesis	10.3	0	15	0.0636127	6	-0.0323871	0.993899	9	0.03078	1	0.520795	FALSE	FALSE
RNA.regulation of transcription.MADS box transcription factor family	27.3.24	0	13	0.783757	3	-0.00568399	0.996799	10	0.0315794	1	1	FALSE	FALSE
Co-factor and vitamine metabolism.folate & vitamine K	18.5	0	8				0.488698	8	0.0533232	1		FALSE	FALSE
Co-factor and vitamine metabolism.folate & vitamine K.vitamine K	18.5.2	0	7				0.59762	7	0.0419737	1		FALSE	FALSE
transport.peptides and oligopeptides	34.13	0	41	0.122625	12	-0.0530034	0.974895	29	0.146199	1	0.663967	FALSE	FALSE
PS.lightreaction.photosystem I.LHC-I	1.1.2.1	0	7				0	7	0.160902	0		TRUE	TRUE
RNA.regulation of transcription.ARF, Auxin Response Factor family	27.3.4	0	14				0.924285	14	0.0695346	1		FALSE	FALSE
stress.biotic.respiratory burst	20.1.1	0	5	0.00040008	3	-0.0340018	0.757652	2	0.00820365	1	0.0161487	TRUE	TRUE
cell wall.hemicellulose synthesis.glucuronoxylan	10.3.2	0	10	0.0542108	5	-0.0287796	0.983497	5	0.0145671	1	0.520795	FALSE	FALSE
hormone metabolism.brassinosteroid.signal transduction	17.3.2	0	18	0.65133	1	-0.00145393	0.683337	17	0.105885	1	1	FALSE	FALSE
hormone metabolism.brassinosteroid.signal transduction.BZR	17.3.2.2	0	6				0.427185	6	0.0418745	0.993143		FALSE	FALSE
mitochondrial electron transport / ATP synthesis.NADH-DH.complex I.carbonic anhydrase	9.1.1.5	0	5				0.203241	5	0.0426463	0.686497		FALSE	FALSE
stress.abiotic.touch/wounding	20.2.4	0	12	0.288258	1	-0.00434716	0.0379076	11	0.109369	0.21779	0.882665	FALSE	TRUE
misc.myrosinases-lectin-jacalin	26.16	0	32	0.395679	6	-0.0220325	0.00570114	26	0.253052	0.0569179	0.952772	FALSE	TRUE
transport.nucleotides	34.1	0	13	0.288258	1	-0.0046451	0.879176	12	0.0626833	1	0.882665	FALSE	FALSE
transport.p- and v-ATPases.H+-transporting two-sector ATPase	34.1.1	0	23				0	23	0.331886	0		TRUE	TRUE
S-assimilation	14	0	13				0.0115023	13	0.138825	0.0981363		FALSE	TRUE
cell wall.degradation.cellulases and beta -1,4-glucanases	10.6.1	0	6	0.288258	1	-0.00450908	0.808162	5	0.0235686	1	0.882665	FALSE	FALSE
protein.targeting.secretory pathway.ER	29.3.4.1	0	13				0.814863	13	0.072329	1		FALSE	FALSE
lipid metabolism.FA synthesis and FA elongation.acyl coa ligase	11.1.8	0	16	0.935487	6	-0.0109254	0.819064	10	0.0534384	1	1	FALSE	FALSE
RNA.regulation of transcription.Bromodomain proteins	27.3.42	0	6	0.491798	3	-0.00979102	0.859972	3	0.0112061	1	1	FALSE	FALSE
RNA.regulation of transcription.Nucleosome/chromatin assembly factor group	27.3.62	0	13	0.727045	1	-0.0010968	0.344269	12	0.0862865	0.903706	1	FALSE	FALSE
cell wall.cell wall proteins.HRGP	10.5.4	0	8	0.874775	2	-0.00267008	0.372875	6	0.0424161	0.942243	1	FALSE	FALSE
protein.postranslational modification.kinase.receptor like cytoplasmatic kinase VI	29.4.1.56	0	11	0.828666	5	-0.0108013	0.863473	6	0.0278558	1	1	FALSE	FALSE
stress.abiotic.light	20.2.5	0	6				0.241648	6	0.0489153	0.735819		FALSE	FALSE
C1-metabolism	25	0	35	0.35097	2	-0.00782729	0.0717143	33	0.267515	0.349392	0.952772	FALSE	FALSE
C1-metabolism.glycine hydroxymethyltransferase	25.1	0	7	0.195539	1	-0.005702	0.0344069	6	0.0669839	0.207463	0.768313	FALSE	TRUE
signalling.14-3-3 proteins	30.7	0	11				0.00130026	11	0.140509	0.0155266		TRUE	TRUE
hormone metabolism.cytokinin	17.4	0	17	0.0414083	6	-0.0343133	0.966493	11	0.0480664	1	0.496899	FALSE	TRUE
hormone metabolism.cytokinin.synthesis-degradation	17.4.1	0	10	0.668834	3	-0.00740664	0.994699	7	0.0213167	1	1	FALSE	FALSE
amino acid metabolism.synthesis.aromatic aa.chorismate	13.1.6.1	0	13				0.202941	13	0.104581	0.686497		FALSE	FALSE
major CHO metabolism.degradation.sucrose.invertases.neutral	2.2.1.3.1	0	7	0.805661	1	-0.000651932	0.427185	6	0.0419204	0.993143	1	FALSE	FALSE
metal handling.acquisition	15.1	0	5				0.416883	5	0.0354489	0.993143		FALSE	FALSE
transport.sulphate	34.6	0	10	0.395779	5	-0.0183751	0.70244	5	0.0268467	1	0.952772	FALSE	FALSE
cell wall.pectin*esterases.misc	10.8.99	0	5	0.977095	3	-0.00257948	0.815563	2	0.00758947	1	1	FALSE	FALSE
TCA / org transformation.carbonic anhydrases	8.3	0	7	0.592719	1	-0.00214179	0.0123025	6	0.0763465	0.102633	1	FALSE	TRUE
fermentation	5	0	13	0.257351	3	-0.0137359	0.20194	10	0.080879	0.686497	0.882665	FALSE	FALSE
fermentation.aldehyde dehydrogenase	5.1	0	7				0.177536	7	0.0598954	0.64742		FALSE	FALSE
polyamine metabolism	22	0	14	0.840268	3	-0.0054564	0.0469094	11	0.106537	0.25507	1	FALSE	TRUE
polyamine metabolism.synthesis	22.1	0	13	0.819264	2	-0.00288242	0.0469094	11	0.106537	0.25507	1	FALSE	TRUE
misc.GCN5-related N-acetyltransferase	26.24	0	19	0.885277	3	-0.00425586	0.766253	16	0.093086	1	1	FALSE	FALSE
cell.division.plastid	31.2.5	0	8				0.54911	8	0.0517379	1		FALSE	FALSE
amino acid metabolism.synthesis.aromatic aa.tryptophan.anthranilate synthase	13.1.6.5.1	0	5				0.927085	5	0.0192782	1		FALSE	FALSE
RNA.regulation of transcription.G2-like transcription factor family, GARP	27.3.20	0	31	0.829866	6	-0.0132449	0.967794	25	0.12467	1	1	FALSE	FALSE
signalling.receptor kinases.proline extensin like	30.2.22	0	9	0.668834	3	-0.00736507	0.769354	6	0.0307297	1	1	FALSE	FALSE
protein.synthesis.ribosomal protein.eukaryotic.60S subunit.L34	29.2.1.2.2.34	0	8	0.760952	2	-0.00351969	0.241648	6	0.0480978	0.735819	1	FALSE	FALSE
stress.biotic.receptors	20.1.2	0	16	0.744849	8	-0.0214645	0.332266	8	0.060007	0.879784	1	FALSE	FALSE
signalling.receptor kinases.leucine rich repeat X	30.2.10	0	11	0.702941	2	-0.00389888	0.852771	9	0.0450336	1	1	FALSE	FALSE
hormone metabolism.cytokinin.signal transduction	17.4.2	0	7	0.00430086	3	-0.0269066	0.480396	4	0.0267497	1	0.111022	FALSE	TRUE
nucleotide metabolism.salvage.phosphoribosyltransferases	23.3.1	0	13	0.175435	2	-0.0105764	0.896679	11	0.0547635	1	0.756244	FALSE	FALSE
nucleotide metabolism.salvage.phosphoribosyltransferases.aprt	23.3.1.1	0	5	0.0565113	1	-0.00956059	0.654431	4	0.0227548	1	0.520795	FALSE	FALSE
major CHO metabolism.synthesis.starch.AGPase	2.1.2.1	0	7	0.89998	1	-0.00036059	0.205441	6	0.0501065	0.686497	1	FALSE	FALSE
lipid metabolism.lipid transfer proteins etc	11.6	0	13				0.0157031	13	0.134521	0.119568		FALSE	TRUE
hormone metabolism.abscisic acid.induced-regulated-responsive-activated	17.1.3	0	16	0.79956	4	-0.00832255	0.741348	12	0.0696181	1	1	FALSE	FALSE
signalling.receptor kinases.crinkly like	30.2.26	0	8	0.564113	4	-0.0123248	0.989698	4	0.00904995	1	1	FALSE	FALSE
cell.cell death	31.5	0	5				0.233147	5	0.0419204	0.735819		FALSE	FALSE
cell.cell death.plants	31.5.1	0	5				0.233147	5	0.0419204	0.735819		FALSE	FALSE
nucleotide metabolism.synthesis.pyrimidine	23.1.1	0	9				0.706141	9	0.0516158	1		FALSE	FALSE
RNA.regulation of transcription.TCP transcription factor family	27.3.29	0	13				0.854571	13	0.0689285	1		FALSE	FALSE
signalling.receptor kinases.Catharanthus roseus-like RLK1	30.2.16	0	13	0.39978	2	-0.00705176	0.554811	11	0.070952	1	0.952772	FALSE	FALSE
redox.misc	21.99	0	6				0.146129	6	0.0531251	0.581652		FALSE	FALSE
RNA.regulation of transcription.AS2,Lateral Organ Boundaries Gene Family	27.3.37	0	7	0.783757	3	-0.0056912	0.537007	4	0.0253223	1	1	FALSE	FALSE
signalling.receptor kinases.leucine rich repeat XIII	30.2.13	0	7	0.760952	2	-0.00362896	0.70244	5	0.0265684	1	1	FALSE	FALSE
lipid metabolism.lipid degradation.lysophospholipases	11.9.3	0	41	0.286257	9	-0.0357208	0.810262	32	0.193075	1	0.882665	FALSE	FALSE
not assigned.no ontology.formin homology 2 domain-containing protein	35.1.20	0	13	0.40128	4	-0.0149507	0.993899	9	0.0294264	1	0.952772	FALSE	FALSE
lipid metabolism.FA synthesis and FA elongation.acyl-CoA binding protein	11.1.13	0	5	0.25145	1	-0.00483161	0.279456	4	0.0318187	0.802777	0.882665	FALSE	FALSE
misc. other Ferredoxins and Rieske domain	26.3	0	5				0.104321	5	0.0498402	0.460373		FALSE	FALSE
misc.beta 1,3 glucan hydrolases.glucan endo-1,3-beta-glucosidase	26.4.1	0	18	0.491798	3	-0.00947389	0.859272	15	0.0805108	1	1	FALSE	FALSE
RNA.regulation of transcription.NAC domain transcription factor family	27.3.27	0	9	0.954691	3	-0.0029478	0.931286	6	0.0245637	1	1	FALSE	FALSE
secondary metabolism.simple phenols	16.1	0	10	0.239548	7	-0.0298351	0.986997	3	0.00543888	1	0.857736	FALSE	FALSE
signalling.receptor kinases.leucine rich repeat II	30.2.2	0	13	0.874775	2	-0.00257288	0.966493	11	0.0462369	1	1	FALSE	FALSE
RNA.regulation of transcription.FHA transcription factor	27.3.48	0	5	0.29816	3	-0.0125107	0.576815	2	0.0108291	1	0.906732	FALSE	FALSE
signalling.receptor kinases.leucine rich repeat XII	30.2.12	0	8	0.39978	2	-0.00691547	0.769354	6	0.0306252	1	0.952772	FALSE	FALSE
lipid metabolism.FA synthesis and FA elongation.Acetyl CoA Carboxylation	11.1.1	0	9	0.333967	1	-0.00391626	0.0306061	8	0.0850611	0.190195	0.952772	FALSE	TRUE
lipid metabolism.FA synthesis and FA elongation.ACP desaturase	11.1.15	0	5	0.454591	2	-0.00674282	0.206741	3	0.0261264	0.686497	0.989404	FALSE	FALSE
protein.synthesis.ribosome biogenesis.export from nucleus	29.2.2.1	0	7	0.920584	2	-0.001691	0.468594	5	0.0334891	1	1	FALSE	FALSE
RNA.regulation of transcription.GeBP like	27.3.49	0	7				0.767854	7	0.0372175	1		FALSE	FALSE
misc.gluco-, galacto- and mannosidases.beta-galactosidase	26.3.2	0	13	0.190138	4	-0.019118	0.277155	9	0.0694474	0.802777	0.768313	FALSE	FALSE
lipid metabolism.lipid degradation.lysophospholipases.carboxylesterase	11.9.3.2	0	7	0.128826	2	-0.0118851	0.95189	5	0.0175298	1	0.684637	FALSE	FALSE
major CHO metabolism.degradation.sucrose.hexokinase	2.2.1.4	0	5	0.203941	2	-0.00997621	0.812963	3	0.0124307	1	0.787389	FALSE	FALSE
RNA.regulation of transcription.E2F/DP transcription factor family	27.3.18	0	6	0.55221	3	-0.0092612	0.994299	3	0.00453929	1	1	FALSE	FALSE
protein.synthesis.ribosome biogenesis.Pre-rRNA processing and modifications.snoRNPs	29.2.2.3.1	0	13	0.0126025	3	-0.0242911	0.819064	10	0.0537369	1	0.215212	FALSE	TRUE
protein.synthesis.ribosomal protein.eukaryotic.40S subunit.S17	29.2.1.2.1.17	0	5				0.075015	5	0.0523889	0.361636		FALSE	FALSE
lipid metabolism.FA synthesis and FA elongation.long chain fatty acid CoA ligase	11.1.9	0	8				0.287257	8	0.0608146	0.813673		FALSE	FALSE
RNA.regulation of transcription.B3 transcription factor family	27.3.41	0	8	0.162032	3	-0.0158284	0.970994	5	0.0160025	1	0.744398	FALSE	FALSE
secondary metabolism.isoprenoids.non-mevalonate pathway	16.1.1	0	19	0.161432	4	-0.0199934	0.0223045	15	0.146779	0.156131	0.744398	FALSE	TRUE
hormone metabolism.abscisic acid.signal transduction	17.1.2	0	9				0.808962	9	0.0479493	1		FALSE	FALSE
RNA.regulation of transcription.PHOR1	27.3.64	0	10	0.846369	4	-0.00779829	0.931286	6	0.0237431	1	1	FALSE	FALSE
protein.synthesis.ribosome biogenesis.Pre-rRNA processing and modifications.methylotransferases	29.2.2.3.3	0	14	0.960692	2	-0.0014363	0.994499	12	0.0442305	1	1	FALSE	FALSE
transport.porins	34.2	0	5	0.270054	2	-0.00867221	0.0754151	3	0.0349378	0.361636	0.882665	FALSE	FALSE
signalling.receptor kinases.leucine rich repeat I	30.2.1	0	11	0.325465	7	-0.0269014	0.905981	4	0.0154914	1	0.950701	FALSE	FALSE
mitochondrial electron transport / ATP synthesis.F1-ATPase	9.9	0	24	0.122625	1	-0.00700872	0	23	0.400432	0	0.663967	TRUE	TRUE
secondary metabolism.phenylpropanoids.lignin biosynthesis.4CL	16.2.1.3	0	8	0.0718144	1	-0.00858301	0.897079	7	0.0316989	1	0.569385	FALSE	FALSE
secondary metabolism.sulfur-containing.glucosinolates.degradation	16.5.1.3	0	17	0.0761152	2	-0.0134765	0.0137027	15	0.152396	0.109802	0.572799	FALSE	TRUE
secondary metabolism.sulfur-containing.glucosinolates.degradation.myrosinase	16.5.1.3.1	0	8	0.195539	1	-0.00569388	0.0040008	7	0.0940335	0.0420084	0.768313	TRUE	TRUE
hormone metabolism.jasmonate.induced-regulated-responsive-activated	17.7.3	0	10	0.760952	2	-0.00338208	0.14963	8	0.0687536	0.587901	1	FALSE	FALSE
hormone metabolism.abscisic acid.synthesis-degradation.synthesis	17.1.1.1	0	5				0.173635	5	0.0441853	0.64087		FALSE	FALSE
lipid metabolism.lipid degradation.lysophospholipases.phospholipase D	11.9.3.1	0	14	0.182336	5	-0.0227817	0.532206	9	0.0590869	1	0.768313	FALSE	FALSE
protein.synthesis.ribosome biogenesis.BRIX	29.2.2.50	0	6				0.89958	6	0.0260558	1		FALSE	FALSE
secondary metabolism.sulfur-containing.glucosinolates.degradation.nitrilespecifier protein	16.5.1.3.2	0	5	0.0909182	1	-0.00778266	0.480396	4	0.026375	1	0.636072	FALSE	FALSE
stress.biotic.regulation of transcription	20.1.5	0	6				0.664033	6	0.0351802	1		FALSE	FALSE
TCA / org transformation.TCA.IDH	8.1.4	0	5				0.270954	5	0.0402819	0.802777		FALSE	FALSE
protein.assembly and cofactor ligation	29.8	0	24				0	24	0.344784	0		TRUE	TRUE
lipid metabolism.FA synthesis and FA elongation.ACP protein	11.1.12	0	7				0.0231046	7	0.0800723	0.158098		FALSE	TRUE
not assigned.no ontology.BTB/POZ domain-containing protein	35.1.9	0	6				0.664033	6	0.0353358	1		FALSE	FALSE
nucleotide metabolism.salvage.phosphoribosyltransferases.upp	23.3.1.3	0	5	0.805661	1	-0.00101581	0.823165	4	0.0173004	1	1	FALSE	FALSE
protein.degradation.ubiquitin.E3.HECT	29.5.11.4.1	0	7				0.433787	7	0.0482932	0.993143		FALSE	FALSE
amino acid metabolism.synthesis.serine-glycine-cysteine group.cysteine.OASTL	13.1.5.3.1	0	10	0.805661	1	-0.000981175	0.170634	9	0.0764826	0.64087	1	FALSE	FALSE
cell wall.pectin*esterases.acetyl esterase	10.8.2	0	11	0.840268	3	-0.005238	0.432486	8	0.0552777	0.993143	1	FALSE	FALSE
hormone metabolism.brassinosteroid.synthesis-degradation.sterols.other	17.3.1.2.99	0	8	0.0565113	1	-0.00931334	0.659632	7	0.0406735	1	0.520795	FALSE	FALSE
not assigned.no ontology.DC1 domain containing protein	35.1.26	0	18	0.45089	11	-0.0387095	0.767854	7	0.0373149	1	0.989404	FALSE	FALSE
secondary metabolism.isoprenoids.terpenoids	16.1.5	0	12	0	9	-0.0718417	0.958792	3	0.008405	1	0	TRUE	TRUE
lipid metabolism.Phospholipid synthesis.phosphatidate cytidylyltransferase	11.3.3	0	6				0.821864	6	0.030069	1		FALSE	FALSE
amino acid metabolism.synthesis.central amino acid metabolism.aspartate	13.1.1.2	0	6				0.326365	6	0.0441896	0.875579		FALSE	FALSE
amino acid metabolism.synthesis.central amino acid metabolism.aspartate.aspartate aminotransferase	13.1.1.2.1	0	6				0.326365	6	0.0441896	0.875579		FALSE	FALSE
redox.ascorbate and glutathione.glutathione	21.2.2	0	11				0.060012	11	0.103993	0.309168		FALSE	FALSE
OPP.oxidative PP.6-phosphogluconate dehydrogenase	7.1.3	0	7	0.65133	1	-0.00162425	0.173235	6	0.0520682	0.64087	1	FALSE	FALSE
protein.synthesis.ribosomal protein.prokaryotic.chloroplast.30S subunit	29.2.1.1.1.1	0	27				0	27	0.576247	0		TRUE	TRUE
RNA.regulation of transcription.NIN-like bZIP-related family	27.3.60	0	5	0.727045	1	-0.00141442	0.823165	4	0.0178173	1	1	FALSE	FALSE
PS.lightreaction.cyclic electron flow-chlororespiration	1.1.40	0	12				0	12	0.24267	0		TRUE	TRUE
protein.postranslational modification.kinase.receptor like cytoplasmatic kinase III	29.4.1.53	0	6	0.760952	2	-0.00362408	0.773855	4	0.0195022	1	1	FALSE	FALSE
misc.acyl transferases	26.5	0	8				0.957091	8	0.0332153	1		FALSE	FALSE
redox.peroxiredoxin	21.5	0	7	0.529806	1	-0.00234902	0.00540108	6	0.0825688	0.054821	1	FALSE	TRUE
N-metabolism.ammonia metabolism	12.2	0	11				0.0379076	11	0.107587	0.21779		FALSE	TRUE
N-metabolism.ammonia metabolism.glutamine synthetase	12.2.2	0	6				0.0281056	6	0.0699626	0.182089		FALSE	TRUE
hormone metabolism.gibberelin.signal transduction	17.6.2	0	6				0.664033	6	0.034882	1		FALSE	FALSE
major CHO metabolism.degradation.sucrose.fructokinase	2.2.1.1	0	5				0.645429	5	0.0291283	1		FALSE	FALSE
lipid metabolism.lipid degradation.lysophospholipases.glycerophosphodiester phosphodiesterase	11.9.3.3	0	9	1	1	-4.95216e-05	0.54911	8	0.0510931	1	1	FALSE	FALSE
amino acid metabolism.degradation.glutamate family	13.2.2	0	10	0.805661	1	-0.00101931	0.323765	9	0.067139	0.875579	1	FALSE	FALSE
amino acid metabolism.degradation.glutamate family.arginine	13.2.2.3	0	6				0.372875	6	0.0434328	0.942243		FALSE	FALSE
Co-factor and vitamine metabolism.iron-sulphur clusters	18.7	0	7	0.89998	1	-0.000240781	0.605821	6	0.0354913	1	1	FALSE	FALSE
protein.degradation.ubiquitin.ubiquitin	29.5.11.1	0	23	0.989898	2	-0.000864895	0.0107021	21	0.202255	0.0972777	1	FALSE	TRUE
amino acid metabolism.synthesis.aromatic aa.phenylalanine and tyrosine	13.1.6.2	0	5	0.529806	1	-0.00249579	0.773855	4	0.0194466	1	1	FALSE	FALSE
RNA.regulation of transcription.DNA methyltransferases	27.3.46	0	10	0	5	-0.0506433	0.9981	5	0.00941686	1	0	TRUE	TRUE
major CHO metabolism.degradation.starch.starch cleavage	2.2.2.1	0	13	0.270054	2	-0.00917569	0.4995	11	0.0728857	1	0.882665	FALSE	FALSE
protein.synthesis.ribosomal protein.prokaryotic.chloroplast.50S subunit.L12	29.2.1.1.1.2.12	0	5				0.0441088	5	0.0562117	0.246443		FALSE	TRUE
signalling.receptor kinases.DUF 26	30.2.17	0	35	0.54901	9	-0.0296112	0.965793	26	0.131936	1	1	FALSE	FALSE
PS.lightreaction.NADH DH	1.1.6	0	10				0	10	0.225022	0		TRUE	TRUE
misc.peroxidases	26.12	0	30	0.394679	11	-0.0398117	0.84827	19	0.106085	1	0.952772	FALSE	FALSE
not assigned.no ontology.pumilio/Puf RNA-binding domain-containing protein	35.1.12	0	7				0.862673	7	0.0330643	1		FALSE	FALSE
secondary metabolism.phenylpropanoids.lignin biosynthesis.CAD	16.2.1.10	0	7	0.270054	2	-0.00908754	0.104321	5	0.0483434	0.460373	0.882665	FALSE	FALSE
major CHO metabolism.degradation.sucrose.Susy	2.2.1.5	0	5	0.190138	4	-0.0191103	0.534607	1	0.00559398	1	0.768313	FALSE	FALSE
hormone metabolism.brassinosteroid.signal transduction.BRI	17.3.2.1	0	6				0.863473	6	0.0276411	1		FALSE	FALSE
protein.synthesis.misc	29.2.99	0	6	0.437087	3	-0.0107103	0.90108	3	0.00993968	1	0.989404	FALSE	FALSE
glycolysis.unclear/dually targeted	4.3	0	6	0.805661	1	-0.000641878	0.468594	5	0.0336482	1	1	FALSE	FALSE
amino acid metabolism.synthesis.aspartate family.methionine.homocysteine S-methyltransferase	13.1.3.4.12	0	7				0.94889	7	0.0283434	1		FALSE	FALSE
signalling.unspecified	30.99	0	6	0.0396079	1	-0.0106126	0.855271	5	0.0219723	1	0.496899	FALSE	TRUE
protein.postranslational modification.kinase.receptor like cytoplasmatic kinase IX	29.4.1.59	0	6	0.190138	3	-0.0147662	0.859972	3	0.0116797	1	0.768313	FALSE	FALSE
TCA / org transformation.other organic acid transformatons.malic	8.2.10	0	6	0.109622	2	-0.0123093	0.0792158	4	0.0422277	0.376894	0.648962	FALSE	FALSE
lipid metabolism.glyceral metabolism	11.5	0	6				0.769354	6	0.0312176	1		FALSE	FALSE
protein.postranslational modification.kinase.receptor like cytoplasmatic kinase X	29.4.1.61	0	7	0.727045	1	-0.0010921	0.984597	6	0.0196396	1	1	FALSE	FALSE
transport.p- and v-ATPases.H+-transporting two-sector ATPase.subunit C	34.1.1.2	0	6				0.00010002	6	0.108552	0.0015228		TRUE	TRUE
lipid metabolism.glycolipid synthesis	11.1	0	7	0.65133	1	-0.0017835	0.326365	6	0.0447217	0.875579	1	FALSE	FALSE
cell wall.cell wall proteins.LRR	10.5.3	0	8	0.625125	4	-0.0113046	0.868074	4	0.0163532	1	1	FALSE	FALSE
nucleotide metabolism.deoxynucleotide metabolism	23.5	0	10				0.819064	10	0.0533208	1		FALSE	FALSE
amino acid metabolism.synthesis.aromatic aa.chorismate.shikimate kinase	13.1.6.1.5	0	5				0.70244	5	0.0274305	1		FALSE	FALSE
hormone metabolism.brassinosteroid.signal transduction.other	17.3.2.99	0	6	0.65133	1	-0.00145393	0.360572	5	0.036369	0.930459	1	FALSE	FALSE
RNA.regulation of transcription.AtSR Transcription Factor family	27.3.39	0	5				0.360572	5	0.0362686	0.930459		FALSE	FALSE
TCA / org transformation.TCA.succinate dehydrogenase	8.1.7	0	8	0.0339068	1	-0.0112074	0.106021	7	0.0647688	0.460945	0.464275	FALSE	TRUE
lipid metabolism.Phospholipid synthesis.diacylglycerol kinase	11.3.5	0	5				0.70244	5	0.0261797	1		FALSE	FALSE
RNA.regulation of transcription.C3H zinc finger family	27.3.12	0	19	0.960692	2	-0.0013254	0.628326	17	0.108596	1	1	FALSE	FALSE
RNA.regulation of transcription.CPP(Zn),CPP1-related transcription factor family	27.3.17	0	5	0.373475	1	-0.00362434	0.989698	4	0.0101235	1	0.952772	FALSE	FALSE
Co-factor and vitamine metabolism.riboflavin	18.3	0	8	0.805661	1	-0.000724012	0.59762	7	0.0434961	1	1	FALSE	FALSE
protein.degradation.ubiquitin.E1	29.5.11.2	0	8				0.54911	8	0.0503053	1		FALSE	FALSE
minor CHO metabolism.trehalose.TPP	3.2.2	0	7	0.819264	2	-0.00281704	0.927085	5	0.0189894	1	1	FALSE	FALSE
gluconeogenesis / glyoxylate cycle	6	0	7				0.0425085	7	0.0744181	0.239701		FALSE	TRUE
stress.biotic.PR-proteins.plant defensins	20.1.7.12	0	6	0.579916	2	-0.00556682	0.593919	4	0.022931	1	1	FALSE	FALSE
PS.lightreaction.cytochrome b6/f	1.1.3	0	8				0	8	0.254461	0		TRUE	TRUE
RNA.regulation of transcription.CCAAT box binding factor family, HAP3	27.3.15	0	5	0.166933	1	-0.00594903	0.713143	4	0.0200962	1	0.744398	FALSE	FALSE
cell wall.precursor synthesis.UXS	10.1.5	0	6				0.605821	6	0.0368603	1		FALSE	FALSE
major CHO metabolism.degradation.starch.starch cleavage.beta amylase	2.2.2.1.2	0	9	0.122625	1	-0.00682527	0.432486	8	0.0556888	0.993143	0.663967	FALSE	FALSE
signalling.receptor kinases.legume-lectin	30.2.19	0	11	0.45249	4	-0.0133575	0.817463	7	0.0361427	1	0.989404	FALSE	FALSE
glycolysis.cytosolic branch.pyruvate kinase (PK)	4.1.14	0	5				0.173635	5	0.0441259	0.64087		FALSE	FALSE
nucleotide metabolism.phosphotransfer and pyrophosphatases.adenylate kinase	23.4.1	0	6				0.241648	6	0.0485763	0.735819		FALSE	FALSE
lipid metabolism.FA synthesis and FA elongation.Acetyl CoA Carboxylation.heteromeric Complex	11.1.1.2	0	6				0.0344069	6	0.0671577	0.207463		FALSE	TRUE
protein.synthesis.ribosome biogenesis.Pre-rRNA processing and modifications.WD-repeat proteins	29.2.2.3.4	0	6				0.971794	6	0.0200157	1		FALSE	FALSE
misc.rhodanese	26.23	0	7				0.0490098	7	0.0724573	0.261816		FALSE	TRUE
amino acid metabolism.synthesis.aspartate family.lysine	13.1.3.5	0	9	0.529806	1	-0.00240271	0.383077	8	0.0565695	0.952219	1	FALSE	FALSE
RNA.regulation of transcription.Psudo ARR transcription factor family	27.3.66	0	8	0.203941	2	-0.0100094	0.720144	6	0.0331679	1	0.787389	FALSE	FALSE
protein.synthesis.ribosomal protein.eukaryotic.60S subunit.L7A	29.2.1.2.2.57	0	5	1	1	-0.000147369	0.0410082	4	0.048872	0.233402	1	FALSE	TRUE
RNA.regulation of transcription.PWWP domain protein	27.3.68	0	9	0.920584	2	-0.00203864	0.967994	7	0.0254101	1	1	FALSE	FALSE
cell wall.cellulose synthesis.COBRA	10.2.2	0	7	0.923085	4	-0.00634147	0.465293	3	0.0191635	1	1	FALSE	FALSE
RNA.regulation of transcription.Zn-finger(CCHC)	27.3.73	0	8	0.920584	2	-0.00197368	0.821864	6	0.0301382	1	1	FALSE	FALSE
minor CHO metabolism.galactose	3.8	0	6	0.0111022	1	-0.0124404	0.583617	5	0.029591	1	0.210942	FALSE	TRUE
signalling.phosphinositides.phosphoinositide phospholipase C	30.4.4	0	7	0.685937	4	-0.0101769	0.313363	3	0.0235224	0.867445	1	FALSE	FALSE
PS.photorespiration.glycolate oxydase	1.2.2	0	5	0.104021	1	-0.00720001	0.0480096	4	0.0465986	0.258742	0.648962	FALSE	TRUE
lipid metabolism.Phospholipid synthesis.cyclopropane-fatty-acyl-phospholipid synthase	11.3.7	0	5	0.270054	2	-0.00876235	0.587918	3	0.0170609	1	0.882665	FALSE	FALSE
cell wall.pectin synthesis	10.4	0	5	0.65133	1	-0.00144992	0.422985	4	0.026943	0.993143	1	FALSE	FALSE
protein.targeting.unknown	29.3.99	0	8	0.89998	1	-0.000477372	0.241148	7	0.0561501	0.735819	1	FALSE	FALSE
amino acid metabolism.synthesis.aromatic aa.tryptophan.tryptophan synthase	13.1.6.5.5	0	5				0.468594	5	0.0334586	1		FALSE	FALSE
DNA.synthesis/chromatin structure.retrotransposon/transposase.gypsy-like retrotransposon	28.1.1.1	0	6	0.991798	3	-0.00155398	0.994299	3	0.00468386	1	1	FALSE	FALSE
development	33	1	464	0.0293059	259	-1.71079	0.869874	205	0.836422	1	0.281528	FALSE	TRUE
development.unspecified	33.99	1	428	0.025205	233	-1.53972	0.967493	195	0.765425	1	0.254658	FALSE	TRUE
not assigned	35	1	6957	1	3540	-18.5056	1	3417	13.279	1	1	FALSE	FALSE						z
not assigned.unknown	35.2	1	5265	1	2781	-14.7159	1	2484	9.63402	1	1	FALSE	FALSE
RNA	27	1	1925	1	934	-4.41582	1	991	3.89263	1	1	FALSE	FALSE
RNA.regulation of transcription	27.3	1	1453	0.996499	774	-3.97628	1	679	2.59821	1	1	FALSE	FALSE
RNA.regulation of transcription.ABI3/VP1-related B3-domain-containing transcription factor family	27.3.1	1	7	0.314463	4	-0.0268949	0.611822	3	0.0112909	1	0.898239	FALSE	FALSE
RNA.processing	27.1	1	251	1	82	-0.202158	0.906581	169	0.679972	1	1	FALSE	FALSE
RNA.processing.degradation dicer	27.1.20	1	6	0.920184	5	-0.0117871	0.774955	1	0.00158932	1	1	FALSE	FALSE
nucleotide metabolism	23	1	145	0.0554111	60	-0.430862	0.015103	85	0.439337	0.175017	0.368987	FALSE	TRUE
nucleotide metabolism.phosphotransfer and pyrophosphatases	23.4	1	28	0.703941	12	-0.0562021	0.309762	16	0.0760778	1	1	FALSE	FALSE
nucleotide metabolism.phosphotransfer and pyrophosphatases.misc	23.4.99	1	9	0.495299	6	-0.0324535	0.119924	3	0.0202381	0.691551	0.987916	FALSE	FALSE
RNA.regulation of transcription.MYB-related transcription factor family	27.3.26	1	35	0.943989	21	-0.0786782	0.89988	14	0.044814	1	1	FALSE	FALSE
RNA.RNA binding	27.4	1	145	0.9997	49	-0.157903	0.75215	96	0.394773	1	1	FALSE	FALSE
TCA / org transformation	8	1	66	0.995599	38	-0.129572	0.360672	28	0.127203	1	1	FALSE	FALSE
TCA / org transformation.TCA	8.1	1	40	0.977696	24	-0.0842227	0.695739	16	0.0630519	1	1	FALSE	FALSE
TCA / org transformation.TCA.pyruvate DH	8.1.1	1	12	0.920184	5	-0.0110318	0.532406	7	0.0294392	1	1	FALSE	FALSE
TCA / org transformation.TCA.pyruvate DH.E1	8.1.1.1	1	5	0.809462	2	-0.00462499	0.728546	3	0.00936896	1	1	FALSE	FALSE
protein	29	1	2650	1	1336	-6.47881	0.00030006	1314	6.15592	0.00844455	1	TRUE	TRUE
protein.synthesis	29.2	1	593	1	73	-0.192198	0	520	3.34979	0	1	TRUE	TRUE
protein.synthesis.ribosomal protein	29.2.1	1	384	1	39	-0.0975086	0	345	2.31735	0	1	TRUE	TRUE
protein.synthesis.ribosomal protein.eukaryotic	29.2.1.2	1	235	0.863173	11	-0.0412716	0	224	1.66946	0	1	TRUE	TRUE
protein.synthesis.ribosomal protein.eukaryotic.60S subunit	29.2.1.2.2	1	148	0.808462	10	-0.0395581	0	138	1.02859	0	1	TRUE	TRUE
signalling	30	1	949	0	543	-4.30204	0.996699	406	1.57457	1	0	TRUE	TRUE
signalling.calcium	30.3	1	174	0.00110022	116	-0.907325	0.923185	58	0.214964	1	0.022232	TRUE	TRUE
lipid metabolism	11	1	332	0.486697	174	-1.00245	0.0506101	158	0.759422	0.467353	0.987916	FALSE	FALSE
lipid metabolism.FA synthesis and FA elongation	11.1	1	79	0.540908	26	-0.143076	0.185137	53	0.253668	0.828909	1	FALSE	FALSE
lipid metabolism.FA synthesis and FA elongation.beta ketoacyl CoA synthase	11.1.10	1	8	0.908182	3	-0.0054086	0.210742	5	0.0276307	0.852095	1	FALSE	FALSE
protein.postranslational modification	29.4	1	563	0.988398	371	-1.8485	1	192	0.607856	1	1	FALSE	FALSE
RNA.regulation of transcription.General Transcription	27.3.50	1	25	0.994999	12	-0.0254541	0.786657	13	0.04602	1	1	FALSE	FALSE
stress	20	1	624	0	419	-3.61432	0.491298	205	0.894118	1	0	TRUE	TRUE
stress.abiotic	20.2	1	296	0.478696	161	-0.933009	0.808962	135	0.553522	1	0.987916	FALSE	FALSE
stress.abiotic.unspecified	20.2.99	1	45	0.19914	29	-0.196649	0.122525	16	0.0853185	0.692768	0.737992	FALSE	FALSE
misc	26	1	848	0	480	-4.15582	0.00390078	368	1.78211	0.057634	0	TRUE	TRUE
misc.cytochrome P450	26.1	1	105	0	69	-0.761751	0.466793	36	0.157747	1	0	TRUE	TRUE
signalling.G-proteins	30.5	1	185	0.9991	87	-0.336141	0.652931	98	0.414307	1	1	FALSE	FALSE
RNA.regulation of transcription.putative transcription regulator	27.3.67	1	134	0.992398	52	-0.194737	0.974595	82	0.29906	1	1	FALSE	FALSE
cell wall	10	1	315	0.00360072	116	-0.880045	0	199	1.0694	0	0.0659382	TRUE	TRUE
cell wall.precursor synthesis	10.1	1	53	0.618624	25	-0.132742	0.9996	28	0.0685715	1	1	FALSE	FALSE
not assigned.no ontology	35.1	1	1692	0.9995	759	-3.78971	0.9999	933	3.64495	1	1	FALSE	FALSE
protein.folding	29.6	1	61	0.758952	12	-0.0526395	0.0471094	49	0.255045	0.441931	1	FALSE	TRUE
RNA.regulation of transcription.AP2/EREBP, APETALA2/Ethylene-responsive element binding protein family	27.3.3	1	64	0.285657	42	-0.266901	0.203941	22	0.109139	0.852095	0.858436	FALSE	FALSE
RNA.regulation of transcription.bHLH,Basic Helix-Loop-Helix family	27.3.6	1	74	0.870474	36	-0.161439	0.545909	38	0.162744	1	1	FALSE	FALSE
Co-factor and vitamine metabolism	18	1	76	0.595119	47	-0.255685	0.945289	29	0.0975351	1	1	FALSE	FALSE
Co-factor and vitamine metabolism.molybdenum cofactor	18.1	1	6	0.868874	5	-0.0137881	0.774955	1	0.00126422	1	1	FALSE	FALSE
protein.degradation	29.5	1	1044	0.991298	709	-3.6855	1	335	1.10296	1	1	FALSE	FALSE
protein.degradation.aspartate protease	29.5.4	1	23	0.366173	12	-0.0762496	0.84757	11	0.0370998	1	0.932482	FALSE	FALSE
not assigned.no ontology.tetratricopeptide repeat (TPR)	35.1.27	1	23	0.912482	7	-0.0184963	0.872675	16	0.0552411	1	1	FALSE	FALSE
transport	34	1	751	0.0035007	449	-2.99643	0.914683	302	1.23345	1	0.0659382	FALSE	TRUE
transport.cyclic nucleotide or calcium regulated channels	34.22	1	15	0.0457091	14	-0.126248	0.335667	1	0.00556448	1	0.347162	FALSE	TRUE
protein.degradation.ubiquitin	29.5.11	1	683	1	493	-2.31683	1	190	0.529846	1	1	FALSE	FALSE
protein.degradation.ubiquitin.E3	29.5.11.4	1	482	0.974795	360	-1.83892	1	122	0.380134	1	1	FALSE	FALSE
protein.degradation.ubiquitin.E3.RING	29.5.11.4.2	1	281	0.497199	220	-1.27058	0.960792	61	0.220718	1	0.987916	FALSE	FALSE
DNA	28	1	379	1	134	-0.518245	0.184037	245	1.11522	0.828909	1	FALSE	FALSE
DNA.synthesis/chromatin structure	28.1	1	249	1	84	-0.297418	0.0887177	165	0.78068	0.620334	1	FALSE	FALSE
secondary metabolism	16	1	304	0	154	-1.36996	0.160632	150	0.696177	0.765593	0	TRUE	TRUE
secondary metabolism.flavonoids	16.8	1	65	0	47	-0.574229	0.919084	18	0.0586151	1	0	TRUE	TRUE
secondary metabolism.flavonoids.dihydroflavonols	16.8.3	1	22	0	14	-0.197282	0.570214	8	0.0322493	1	0	TRUE	TRUE
development.late embryogenesis abundant	33.2	1	9	0.141028	6	-0.0522128	0.0988198	3	0.0208188	0.633679	0.621372	FALSE	FALSE
hormone metabolism	17	1	355	0.0095019	198	-1.37308	0.0686137	157	0.74806	0.538229	0.132574	FALSE	TRUE
hormone metabolism.ethylene	17.5	1	66	0.0680136	53	-0.380086	0.738948	13	0.0477766	1	0.429189	FALSE	FALSE
hormone metabolism.ethylene.synthesis-degradation	17.5.1	1	22	0.342468	14	-0.0885716	0.34877	8	0.0384689	1	0.924823	FALSE	FALSE
hormone metabolism.ethylene.synthesis-degradation.1-aminocyclopropane-1-carboxylate synthase	17.5.1.1	1	8	0.277255	4	-0.0283534	0.0692138	4	0.0282941	0.538229	0.841822	FALSE	FALSE
DNA.repair	28.2	1	67	0.996899	22	-0.0623324	0.697039	45	0.183231	1	1	FALSE	FALSE
RNA.regulation of transcription.Orphan family	27.3.34	1	11	0.341968	6	-0.0384667	0.247449	5	0.0265535	0.918253	0.924823	FALSE	FALSE
protein.postranslational modification.kinase	29.4.1	1	108	0.0723145	78	-0.538311	0.960092	30	0.101099	1	0.436869	FALSE	FALSE
protein.postranslational modification.kinase.receptor like cytoplasmatic kinase V	29.4.1.55	1	8	0.704641	3	-0.00959617	0.393379	5	0.0235335	1	1	FALSE	FALSE
signalling.MAP kinases	30.6	1	42	0.247249	31	-0.203771	0.979696	11	0.0273136	1	0.800177	FALSE	FALSE
lipid metabolism.Phospholipid synthesis	11.3	1	49	0.914883	24	-0.0946004	0.485997	25	0.110078	1	1	FALSE	FALSE
transport.Major Intrinsic Proteins	34.19	1	24	0.635527	7	-0.0321209	0.00010002	17	0.140689	0.00394079	1	TRUE	TRUE
transport.Major Intrinsic Proteins.PIP	34.19.1	1	13	0.89878	1	-0.000431374	0.00260052	12	0.089728	0.0439116	1	TRUE	TRUE
protein.targeting	29.3	1	258	0.995399	130	-0.568038	0.997399	128	0.459407	1	1	FALSE	FALSE
protein.targeting.secretory pathway	29.3.4	1	130	0.930286	89	-0.425474	1	41	0.106546	1	1	FALSE	FALSE
protein.targeting.secretory pathway.unspecified	29.3.4.99	1	71	0.937688	43	-0.184201	0.962392	28	0.0907452	1	1	FALSE	FALSE
protein.degradation.ubiquitin.E3.BTB/POZ Cullin3	29.5.11.4.5	1	11	0.869274	7	-0.0226922	1	4	0.000992463	1	1	FALSE	FALSE
protein.degradation.ubiquitin.E3.BTB/POZ Cullin3.BTB/POZ	29.5.11.4.5.2	1	9	0.807261	6	-0.0210451	0.9996	3	0.000553938	1	1	FALSE	FALSE
lipid metabolism.lipid degradation	11.9	1	107	0.191238	75	-0.484564	0.366973	32	0.14694	1	0.732455	FALSE	FALSE
lipid metabolism.lipid degradation.beta-oxidation	11.9.4	1	31	0.360672	23	-0.142987	0.946789	8	0.01993	1	0.931074	FALSE	FALSE
lipid metabolism.lipid degradation.beta-oxidation.acyl-CoA thioesterase	11.9.4.5	1	7	0.682036	5	-0.0207565	0.94929	2	0.00227244	1	1	FALSE	FALSE
transport.potassium	34.15	1	37	0.585117	20	-0.106396	0.978896	17	0.0477084	1	1	FALSE	FALSE
misc.short chain dehydrogenase/reductase (SDR)	26.22	1	34	0.60142	26	-0.136956	0.627325	8	0.030567	1	1	FALSE	FALSE
cell	31	1	651	1	278	-1.17799	0.406481	373	1.64109	1	1	FALSE	FALSE
cell.organisation	31.1	1	307	0.717143	118	-0.636024	0.393979	189	0.83682	1	1	FALSE	FALSE
not assigned.no ontology.armadillo/beta-catenin repeat family protein	35.1.3	1	26	0.713643	15	-0.0693513	0.84757	11	0.0363572	1	1	FALSE	FALSE
protein.degradation.subtilases	29.5.1	1	27	0.15143	9	-0.0710117	0.919084	18	0.0581594	1	0.648976	FALSE	FALSE
transport.unspecified anions	34.18	1	15	0.369174	8	-0.0502076	0.912482	7	0.0197033	1	0.932482	FALSE	FALSE
RNA.regulation of transcription.unclassified	27.3.99	1	213	0.895479	107	-0.53552	0.976595	106	0.395155	1	1	FALSE	FALSE
cell.cycle	31.3	1	102	1	36	-0.0771522	0.00340068	66	0.368813	0.0515334	1	FALSE	TRUE
cell.cycle.peptidylprolyl isomerase	31.3.1	1	30	0.9998	17	-0.0319816	0.125425	13	0.0704674	0.692768	1	FALSE	FALSE
not assigned.no ontology.pentatricopeptide (PPR) repeat-containing protein	35.1.5	1	390	1	82	-0.199229	0.989198	308	1.20724	1	1	FALSE	FALSE
cell wall.precursor synthesis.GAE	10.1.6	1	6	0.809462	2	-0.00447585	0.880876	4	0.00974163	1	1	FALSE	FALSE
N-metabolism	12	1	23	0.0814163	11	-0.0949869	0.911582	12	0.0378763	1	0.472376	FALSE	FALSE
N-metabolism.misc	12.4	1	5				0.988198	5	0.00695083	1		FALSE	FALSE
secondary metabolism.flavonoids.chalcones	16.8.2	1	9	0.124725	5	-0.046458	0.460392	4	0.01796	1	0.584711	FALSE	FALSE
signalling.light	30.11	1	89	0.69914	41	-0.214954	1	48	0.133947	1	1	FALSE	FALSE
signalling.light.COP9 signalosome	30.11.1	1	12	0.982196	5	-0.00793663	0.997399	7	0.0107049	1	1	FALSE	FALSE
not assigned.no ontology.proline rich family	35.1.42	1	16	0.553311	6	-0.028714	0.0846169	10	0.0588604	0.602513	1	FALSE	FALSE
stress.biotic	20.1	1	321	0	255	-2.65471	0.0628126	66	0.331464	0.538229	0	TRUE	TRUE
PS	1	1	202	0.995299	40	-0.13728	0.9999	162	0.550649	1	1	FALSE	FALSE
PS.lightreaction	1.1	1	144	0.945589	20	-0.0741594	1	124	0.377934	1	1	FALSE	FALSE
PS.lightreaction.other electron carrier (ox/red)	1.1.5	1	14	0.956291	3	-0.00449251	0.322565	11	0.0519178	1	1	FALSE	FALSE
PS.lightreaction.other electron carrier (ox/red).ferredoxin	1.1.5.2	1	6	0.879576	2	-0.00274153	0.404781	4	0.0185738	1	1	FALSE	FALSE
secondary metabolism.wax	16.7	1	10	0.568714	1	-0.00278912	0.243549	9	0.045972	0.918253	1	FALSE	FALSE
protein.targeting.chloroplast	29.3.3	1	36	0.418384	11	-0.0654767	0.276355	25	0.117999	0.965493	0.963201	FALSE	FALSE
protein.degradation.cysteine protease	29.5.3	1	41	0.0245049	27	-0.231605	0.124025	14	0.0764707	0.692768	0.254658	FALSE	TRUE
hormone metabolism.gibberelin	17.6	1	29	0.39778	14	-0.0862175	0.575915	15	0.0615878	1	0.951911	FALSE	FALSE
hormone metabolism.gibberelin.synthesis-degradation	17.6.1	1	14	0.369174	8	-0.050593	0.652831	6	0.0219666	1	0.932482	FALSE	FALSE
mitochondrial electron transport / ATP synthesis	9	1	129	0.9997	97	-0.358009	1	32	0.0580334	1	1	FALSE	FALSE
mitochondrial electron transport / ATP synthesis.cytochrome c oxidase	9.7	1	22	0.958792	19	-0.0643187	0.989798	3	0.00259062	1	1	FALSE	FALSE
cell wall.degradation	10.6	1	68	0.74925	24	-0.116301	0.0913183	44	0.22244	0.620334	1	FALSE	FALSE
cell wall.degradation.pectate lyases and polygalacturonases	10.6.3	1	44	0.791658	14	-0.0587259	0.0960192	30	0.156636	0.633679	1	FALSE	FALSE
amino acid metabolism	13	1	239	0.508702	121	-0.690984	0.00540108	118	0.610778	0.0742335	0.987916	FALSE	TRUE
amino acid metabolism.synthesis	13.1	1	168	0.847169	70	-0.349522	0.00230046	98	0.520039	0.0411991	1	TRUE	TRUE
amino acid metabolism.synthesis.aspartate family	13.1.3	1	45	0.983197	14	-0.0404045	0.0010002	31	0.200654	0.0211114	1	TRUE	TRUE
amino acid metabolism.synthesis.aspartate family.methionine	13.1.3.4	1	23	0.965493	10	-0.0274286	0.0812162	13	0.0744095	0.591118	1	FALSE	FALSE
transport.ABC transporters and multidrug resistance systems	34.16	1	95	0.109522	60	-0.411061	0.9995	35	0.0935907	1	0.567963	FALSE	FALSE
protein.degradation.serine protease	29.5.5	1	62	0.980096	33	-0.12123	0.472294	29	0.127926	1	1	FALSE	FALSE
cell wall.degradation.mannan-xylose-arabinose-fucose	10.6.2	1	16	0.745449	6	-0.0235459	0.194239	10	0.0531928	0.850335	1	FALSE	FALSE
lipid metabolism.lipid degradation.lipases	11.9.2	1	31	0.0412082	22	-0.184026	0.924685	9	0.0251472	1	0.345158	FALSE	TRUE
lipid metabolism.lipid degradation.lipases.triacylglycerol lipase	11.9.2.1	1	21	0.0197039	15	-0.145633	0.962092	6	0.0132465	1	0.235643	FALSE	TRUE
RNA.transcription	27.2	1	76	0.9991	29	-0.0794699	0.24985	47	0.21968	0.918253	1	FALSE	FALSE
protein.targeting.nucleus	29.3.1	1	40	0.9996	12	-0.019005	0.925285	28	0.0968106	1	1	FALSE	FALSE
misc.UDP glucosyl and glucoronyl transferases	26.2	1	126	0.00660132	76	-0.593431	0.965093	50	0.177755	1	0.104551	FALSE	TRUE
cell wall.cellulose synthesis	10.2	1	44	0.130426	13	-0.103511	0.373475	31	0.138992	1	0.59475	FALSE	FALSE
cell wall.cellulose synthesis.cellulose synthase	10.2.1	1	24	0.128926	9	-0.074418	0.40228	15	0.067401	1	0.59475	FALSE	FALSE
RNA.regulation of transcription.Histone acetyltransferases	27.3.54	1	17	0.972795	8	-0.0171131	0.9995	9	0.0114943	1	1	FALSE	FALSE
stress.abiotic.drought/salt	20.2.3	1	64	0.94909	30	-0.116484	0.989098	34	0.106446	1	1	FALSE	FALSE
misc.gluco-, galacto- and mannosidases	26.3	1	56	0.138428	26	-0.187277	0.352671	30	0.135807	1	0.614535	FALSE	FALSE
misc.gluco-, galacto- and mannosidases.endoglucanase	26.3.4	1	7	0.340568	5	-0.0314897	0.142128	2	0.01382	0.709834	0.924823	FALSE	FALSE
RNA.processing.splicing	27.1.1	1	56	1	20	-0.0308138	0.9994	36	0.0982834	1	1	FALSE	FALSE
Co-factor and vitamine metabolism.thiamine	18.2	1	7	0.570514	7	-0.0351234					1	FALSE	FALSE
protein.degradation.AAA type	29.5.9	1	33	0	16	-0.234596	0.768954	17	0.0633497	1	0	TRUE	TRUE
signalling.misc	30.8	1	12	0.977696	6	-0.0102732	0.536607	6	0.0251404	1	1	FALSE	FALSE
misc.glutathione S transferases	26.9	1	40	0	29	-0.385162	0.483197	11	0.0472321	1	0	TRUE	TRUE
protein.degradation.ubiquitin.E3.SCF	29.5.11.4.3	1	177	0.9987	124	-0.514521	0.9999	53	0.152277	1	1	FALSE	FALSE
redox	21	1	175	0.469294	93	-0.536265	0.0264053	82	0.422339	0.2645	0.987916	FALSE	TRUE
redox.glutaredoxins	21.4	1	30	0.00710142	12	-0.14119	0	18	0.194737	0	0.109511	TRUE	TRUE
nucleotide metabolism.salvage	23.3	1	47	0.0714143	23	-0.182138	0.603521	24	0.100396	1	0.435925	FALSE	FALSE
nucleotide metabolism.salvage.nucleoside kinases	23.3.2	1	8	0.510302	4	-0.0197874	0.131026	4	0.0257369	0.699314	0.987916	FALSE	FALSE
amino acid metabolism.degradation	13.2	1	65	0.084817	47	-0.332678	0.510802	18	0.0760302	1	0.477911	FALSE	FALSE
amino acid metabolism.degradation.branched chain group	13.2.4	1	17	0.204641	15	-0.108011	0.429886	2	0.00921415	1	0.740152	FALSE	FALSE
PS.lightreaction.photosystem I	1.1.2	1	26				0.995999	26	0.0724562	1		FALSE	FALSE
PS.lightreaction.photosystem I.PSI polypeptide subunits	1.1.2.2	1	18				0.958692	18	0.0537964	1		FALSE	FALSE
not assigned.no ontology.agenet domain-containing protein	35.1.2	1	16	0.495299	6	-0.0319405	0.194239	10	0.0530874	0.850335	0.987916	FALSE	FALSE
major CHO metabolism	2	1	82	0.710242	53	-0.273448	0.89798	29	0.104075	1	1	FALSE	FALSE
major CHO metabolism.synthesis	2.1	1	28	0.962593	16	-0.0532955	0.978196	12	0.0295099	1	1	FALSE	FALSE
major CHO metabolism.synthesis.starch	2.1.2	1	20	0.912182	9	-0.0290673	0.989398	11	0.0260505	1	1	FALSE	FALSE
not assigned.no ontology.BSD domain-containing protein	35.1.8	1	5	0.707642	4	-0.0141454	0.375375	1	0.00489399	1	1	FALSE	FALSE
RNA.processing.ribonucleases	27.1.19	1	38	0.703941	11	-0.0489776	0.530506	27	0.114338	1	1	FALSE	FALSE
protein.degradation.autophagy	29.5.2	1	20	0.160632	20	-0.145916					0.66289	FALSE	FALSE
signalling.receptor kinases	30.2	1	343	0	197	-2.2009	0.371774	146	0.645769	1	0	TRUE	TRUE
signalling.receptor kinases.misc	30.2.99	1	49	0	34	-0.406256	0.867674	15	0.0513963	1	0	TRUE	TRUE
tetrapyrrole synthesis	19	1	43	0.232246	10	-0.0706488	0.0368074	33	0.179112	0.356609	0.782163	FALSE	TRUE
secondary metabolism.flavonoids.anthocyanins	16.8.1	1	16	0.00010002	15	-0.210752	0.846969	1	0.00100948	1	0.00293059	TRUE	TRUE
secondary metabolism.flavonoids.anthocyanins.anthocyanin 5-aromatic acyltransferase	16.8.1.21	1	8	0.00030006	7	-0.122765	0.846969	1	0.00100948	1	0.00732647	TRUE	TRUE
transport.misc	34.99	1	91	0.0424085	58	-0.424488	0.426485	33	0.14662	1	0.345158	FALSE	TRUE
PS.lightreaction.photosystem II	1.1.1	1	59	0.593119	9	-0.0450248	0.984197	50	0.169901	1	1	FALSE	FALSE
PS.lightreaction.photosystem II.PSII polypeptide subunits	1.1.1.2	1	43	0.9993	5	-0.00346866	0.964993	38	0.130136	1	1	FALSE	FALSE
redox.thioredoxin	21.1	1	61	0.922484	38	-0.164907	0.988798	23	0.065404	1	1	FALSE	FALSE
cell wall.cell wall proteins	10.5	1	53	0.00930186	17	-0.172374	0	36	0.301194	0	0.132574	TRUE	TRUE
cell wall.cell wall proteins.AGPs	10.5.1	1	29	0.00060012	4	-0.0862703	0	25	0.230061	0	0.0135258	TRUE	TRUE
cell wall.cell wall proteins.AGPs.AGP	10.5.1.1	1	27	0.0293059	2	-0.0367665	0	25	0.230061	0	0.281528	TRUE	TRUE
RNA.regulation of transcription.SNF7	27.3.71	1	12	0.527105	11	-0.0584594	0.335667	1	0.00557376	1	1	FALSE	FALSE
RNA.regulation of transcription.bZIP transcription factor family	27.3.35	1	50	0.646929	34	-0.180994	0.695739	16	0.0615168	1	1	FALSE	FALSE
lipid metabolism.'exotics'(steroids, squalene etc)	11.8	1	53	0.671534	31	-0.160951	0.554011	22	0.0935816	1	1	FALSE	FALSE
lipid metabolism.'exotics' (steroids, squalene etc).phosphatidylcholinesterol O-acyltransferase	11.8.10	1	6	0.438188	5	-0.028155	0.335667	1	0.00535046	1	0.966032	FALSE	FALSE
misc.acid and other phosphatases	26.13	1	45	0.970594	28	-0.103381	0.376475	17	0.0783377	1	1	FALSE	FALSE
RNA.regulation of transcription.SET-domain transcriptional regulator family	27.3.69	1	31	0.990498	6	-0.00999945	0.906881	25	0.0874371	1	1	FALSE	FALSE
protein.targeting.mitochondria	29.3.2	1	30	0.495299	6	-0.0312786	0.603521	24	0.0988933	1	0.987916	FALSE	FALSE
not assigned.no ontology.hydroxyproline rich proteins	35.1.41	1	41	0.291158	19	-0.121653	0.816163	22	0.0824378	1	0.870504	FALSE	FALSE
RNA.regulation of transcription.Aux/IAA family	27.3.40	1	21	0.708742	8	-0.033618	0.457592	13	0.0576897	1	1	FALSE	FALSE
not assigned.no ontology.C2 domain-containing protein	35.1.19	1	32	0.045009	21	-0.178436	0.95229	11	0.0295595	1	0.347162	FALSE	TRUE
protein.synthesis.initiation	29.2.3	1	75	0.9994	22	-0.0522489	0.469694	53	0.232994	1	1	FALSE	FALSE
misc.oxidases - copper, flavone etc	26.7	1	72	0.0888178	43	-0.306897	0.15183	29	0.145749	0.735506	0.491011	FALSE	FALSE
protein.synthesis.ribosomal protein.eukaryotic.40S subunit	29.2.1.2.1	1	87	0.718044	1	-0.00171349	0	86	0.640871	0	1	TRUE	TRUE
hormone metabolism.ethylene.signal transduction	17.5.2	1	26	0.0159032	25	-0.227775	1	1	4.97642e-05	1	0.198282	FALSE	TRUE
TCA / org transformation.other organic acid transformatons	8.2	1	19	0.976495	12	-0.0333292	0.591018	7	0.028156	1	1	FALSE	FALSE
minor CHO metabolism	3	1	101	0.256351	65	-0.410048	0.920384	36	0.128169	1	0.807644	FALSE	FALSE
minor CHO metabolism.others	3.5	1	37	0.241348	26	-0.173928	0.805761	11	0.0389886	1	0.796468	FALSE	FALSE
hormone metabolism.abscisic acid	17.1	1	38	0.119724	30	-0.215477	0.946789	8	0.0205224	1	0.575246	FALSE	FALSE
hormone metabolism.abscisic acid.synthesis-degradation	17.1.1	1	13	0.0984197	11	-0.09304	0.94929	2	0.0023405	1	0.529119	FALSE	FALSE
amino acid metabolism.degradation.branched chain group.shared	13.2.4.1	1	8	0.121724	7	-0.0607153	0.774955	1	0.00155695	1	0.575246	FALSE	FALSE
cell.vesicle transport	31.4	1	138	0.9989	90	-0.345272	1	48	0.115882	1	1	FALSE	FALSE
not assigned.no ontology.glycine rich proteins	35.1.40	1	40	0.69854	21	-0.102246	0.00640128	19	0.123615	0.0859808	1	FALSE	TRUE
protein.degradation.ubiquitin.proteasom	29.5.11.20	1	57	1	37	-0.0924927	0.9999	20	0.0383779	1	1	FALSE	FALSE
protein.degradation.ubiquitin.ubiquitin protease	29.5.11.5	1	21	0.994999	12	-0.02534	0.817564	9	0.0296237	1	1	FALSE	FALSE
misc.O-methyl transferases	26.6	1	18	0.0142028	5	-0.0681189	0.00040008	13	0.105912	0.00985197	0.184953	TRUE	TRUE
major CHO metabolism.synthesis.sucrose	2.1.1	1	8	0.816663	7	-0.0242282	0.521204	1	0.00345946	1	1	FALSE	FALSE
redox.thioredoxin.PDIL	21.1.1	1	13	0.591918	8	-0.0396118	0.89768	5	0.0129083	1	1	FALSE	FALSE
RNA.regulation of transcription.C2H2 zinc finger family	27.3.11	1	71	0.339268	38	-0.236082	0.90218	33	0.118123	1	0.924823	FALSE	FALSE
not assigned.no ontology.epsin N-terminal homology (ENTH) domain-containing protein	35.1.21	1	14	0.905481	10	-0.0316172	0.106621	4	0.0264253	0.633679	1	FALSE	FALSE
transport.sugars	34.2	1	59	0.328766	40	-0.249741	0.524305	19	0.0810288	1	0.917413	FALSE	FALSE
RNA.regulation of transcription.Chromatin Remodeling Factors	27.3.44	1	37	0.9981	15	-0.0317993	0.9996	22	0.0508792	1	1	FALSE	FALSE
protein.degradation.metalloprotease	29.5.7	1	32	0.39978	17	-0.101143	0.89988	15	0.0490553	1	0.951911	FALSE	FALSE
protein.glycosylation	29.7	1	40	0.990298	25	-0.0792954	0.983997	15	0.0398504	1	1	FALSE	FALSE
hormone metabolism.auxin	17.2	1	113	0.0215043	50	-0.385593	0.0223045	63	0.329069	0.239672	0.247089	FALSE	TRUE
hormone metabolism.auxin.signal transduction	17.2.2	1	20	0.816663	7	-0.0237182	0.983197	13	0.032803	1	1	FALSE	FALSE
protein.synthesis.ribosomal protein.prokaryotic	29.2.1.1	1	141	1	27	-0.0526644	0.00120024	114	0.613746	0.0236447	1	TRUE	TRUE
protein.synthesis.ribosomal protein.prokaryotic.chloroplast	29.2.1.1.1	1	73	0.904881	4	-0.00817933	0.00020004	69	0.403958	0.00591118	1	TRUE	TRUE
protein.synthesis.ribosomal protein.prokaryotic.chloroplast.50S subunit	29.2.1.1.1.2	1	46	0.908182	3	-0.00590952	0.00020004	43	0.270423	0.00591118	1	TRUE	TRUE
signalling.in sugar and nutrient physiology	30.1	1	31	0	18	-0.253261	0.738948	13	0.0492594	1	0	TRUE	TRUE
RNA.regulation of transcription.HB,Homeobox transcription factor family	27.3.22	1	52	0.811762	26	-0.119639	0.763753	26	0.100756	1	1	FALSE	FALSE
stress.abiotic.cold	20.2.2	1	13	0.389278	6	-0.0353292	0.269354	7	0.0360854	0.953222	0.951911	FALSE	FALSE
transport.metal	34.12	1	57	0.322364	43	-0.267499	0.834367	14	0.0486747	1	0.909744	FALSE	FALSE
cell wall.pectin*esterases	10.8	1	34	0.00620124	16	-0.171218	0.457291	18	0.0798627	1	0.100942	FALSE	TRUE
cell wall.pectin*esterases.PME	10.8.1	1	18	0.121724	7	-0.0614268	0.132527	11	0.0609562	0.699314	0.575246	FALSE	FALSE
RNA.regulation of transcription.PHD finger transcription factor	27.3.63	1	10	0.580516	2	-0.00766466	0.784457	8	0.0276575	1	1	FALSE	FALSE
RNA.processing.RNA helicase	27.1.2	1	32	0.9989	11	-0.0191157	0.241248	21	0.102505	0.918253	1	FALSE	FALSE
protein.targeting.secretory pathway.golgi	29.3.4.2	1	16	0.997099	11	-0.0209552	0.9999	5	0.00269609	1	1	FALSE	FALSE
hormone metabolism.auxin.synthesis-degradation	17.2.1	1	13	0.0363073	8	-0.0829391	0.89768	5	0.0128221	1	0.322364	FALSE	TRUE
minor CHO metabolism.callose	3.6	1	14	0.553311	6	-0.0298505	0.570214	8	0.0318741	1	1	FALSE	FALSE
nucleotide metabolism.degradation	23.2	1	28	0.00730146	17	-0.17835	0.483197	11	0.0472019	1	0.109709	FALSE	TRUE
nucleotide metabolism.degradation.pyrimidine	23.2.1	1	5	0.138128	4	-0.0374457	0.633327	1	0.00263154	1	0.614535	FALSE	FALSE
minor CHO metabolism.myo-inositol	3.4	1	14	0.65213	9	-0.0410128	0.503101	5	0.0209563	1	1	FALSE	FALSE
hormone metabolism.salicylic acid	17.8	1	11	0.0233047	6	-0.0751807	0.210742	5	0.027695	0.852095	0.248301	FALSE	TRUE
hormone metabolism.salicylic acid.synthesis-degradation	17.8.1	1	11	0.0233047	6	-0.0751807	0.210742	5	0.027695	0.852095	0.248301	FALSE	TRUE
hormone metabolism.ethylene.induced-regulated-responsive-activated	17.5.3	1	18	0.734147	14	-0.0637394	0.880876	4	0.00925794	1	1	FALSE	FALSE
cell.division	31.2	1	96	0.9992	30	-0.0844176	0.273055	66	0.305882	0.960567	1	FALSE	FALSE
transport.amino acids	34.3	1	47	0.0221044	31	-0.258408	0.467093	16	0.0698781	1	0.248301	FALSE	TRUE
RNA.regulation of transcription.C2C2(Zn) CO-like, Constans-like zinc finger family	27.3.7	1	20	0.753851	10	-0.0410221	0.756451	10	0.0355495	1	1	FALSE	FALSE
lipid metabolism.FA desaturation	11.2	1	13	0.35077	1	-0.00564582	0.00060012	12	0.095967	0.013136	0.92841	TRUE	TRUE
lipid metabolism.FA desaturation.desaturase	11.2.1	1	6	0.35077	1	-0.00564582	0.00040008	5	0.0545601	0.00985197	0.92841	TRUE	TRUE
protein.degradation.ubiquitin.E3.SCF.FBOX	29.5.11.4.3.2	1	163	0.995399	115	-0.486151	1	48	0.134342	1	1	FALSE	FALSE
Biodegradation of Xenobiotics	24	1	21	0.180236	16	-0.116285	0.619624	5	0.0190128	1	0.699459	FALSE	FALSE
Biodegradation of Xenobiotics.hydroxyacylglutathione hydrolase	24.1	1	5	0.438188	5	-0.0277119					0.966032	FALSE	FALSE
RNA.regulation of transcription.MYB domain transcription factor family	27.3.25	1	66	0.0681136	40	-0.295505	0.436787	26	0.11586	1	0.429189	FALSE	FALSE
protein.synthesis.elongation	29.2.4	1	32	0.403081	2	-0.0111475	0.180136	30	0.1474	0.828909	0.951911	FALSE	FALSE
RNA.regulation of transcription.Global transcription factor group	27.3.52	1	12	0.996399	9	-0.0156998	0.906381	3	0.00632275	1	1	FALSE	FALSE
lipid metabolism.lipid degradation.beta-oxidation.acyl CoA DH	11.9.4.2	1	9	0.356171	7	-0.0437615	0.65203	2	0.00603355	1	0.92841	FALSE	FALSE
minor CHO metabolism.trehalose	3.2	1	16	0.232246	10	-0.0700385	0.811062	6	0.0188287	1	0.782163	FALSE	FALSE
minor CHO metabolism.trehalose.potential TPS/TPP	3.2.3	1	7	0.389278	6	-0.0370199	0.922985	1	0.000717757	1	0.951911	FALSE	FALSE
stress.abiotic.heat	20.2.1	1	135	0.95099	72	-0.327217	0.727546	63	0.257933	1	1	FALSE	FALSE
transport.metabolite transporters at the envelope membrane	34.8	1	22	0.530806	8	-0.0421849	0.303061	14	0.0664216	1	1	FALSE	FALSE
lipid metabolism.lipid degradation.beta-oxidation.enoyl CoA hydratase	11.9.4.3	1	9	0.616123	6	-0.0274001	0.668734	3	0.0103265	1	1	FALSE	FALSE
amino acid metabolism.degradation.aromatic aa	13.2.6	1	17	0.506201	14	-0.0777334	0.906381	3	0.00561085	1	0.987916	FALSE	FALSE
amino acid metabolism.degradation.aromatic aa.tryptophan	13.2.6.3	1	11	0.593119	9	-0.0440119	0.911282	2	0.00266929	1	1	FALSE	FALSE
secondary metabolism.isoprenoids	16.1	1	73	0.595019	33	-0.176417	0.964093	40	0.137721	1	1	FALSE	FALSE
secondary metabolism.isoprenoids.tocopherol biosynthesis	16.1.3	1	8	0.386177	5	-0.0298056	0.940188	3	0.00537368	1	0.951911	FALSE	FALSE
redox.ascorbate and glutathione	21.2	1	56	0.561712	31	-0.1687	0.80196	25	0.0951884	1	1	FALSE	FALSE
DNA.unspecified	28.99	1	63	0.497199	28	-0.158494	0.5014	35	0.151311	1	0.987916	FALSE	FALSE
protein.postranslational modification.kinase.receptor like cytoplasmatic kinase VIII	29.4.1.58	1	7	0.314463	4	-0.0261883	0.869974	3	0.00694859	1	0.898239	FALSE	FALSE
protein.synthesis.ribosome biogenesis	29.2.2	1	85	0.682537	6	-0.0248809	0	79	0.609218	0	1	TRUE	TRUE
protein.synthesis.ribosome biogenesis.Assembly factors	29.2.2.2	1	5				0.00890178	5	0.0428054	0.111935		FALSE	TRUE
protein.synthesis.ribosome biogenesis.Pre-rRNA processing and modifications	29.2.2.3	1	56	0.941688	2	-0.00173534	0	54	0.430269	0	1	TRUE	TRUE
protein.synthesis.ribosome biogenesis.Pre-rRNA processing and modifications.misc	29.2.2.3.99	1	9				0.0595119	9	0.0569042	0.532902		FALSE	FALSE
DNA.synthesis/chromatin structure.retrotransposon/transposase	28.1.1	1	15	0.694039	10	-0.0440903	0.966993	5	0.0100169	1	1	FALSE	FALSE
DNA.synthesis/chromatin structure.histone	28.1.3	1	43	0.884777	17	-0.0658102	0.436787	26	0.116027	1	1	FALSE	FALSE
DNA.synthesis/chromatin structure.histone.H1	28.1.3.1	1	6	0.438788	6	-0.0339692					0.966032	FALSE	FALSE
secondary metabolism.isoprenoids.carotenoids	16.1.4	1	17	0.95039	6	-0.0126919	0.426885	11	0.0487598	1	1	FALSE	FALSE
signalling.receptor kinases.leucine rich repeat VIII	30.2.8	1	19	0.187838	14	-0.102852	0.929586	5	0.0121137	1	0.724163	FALSE	FALSE
signalling.receptor kinases.leucine rich repeat VIII.VIII-1	30.2.8.1	1	5	0.567514	3	-0.0127149	0.540508	2	0.00793721	1	1	FALSE	FALSE
misc.calcineurin-like phosphoesterase family protein	26.27	1	7	0.95039	6	-0.0139713	0.922985	1	0.000428575	1	1	FALSE	FALSE
transport.metabolite transporters at the mitochondrial membrane	34.9	1	62	0.315763	24	-0.15195	0.432286	38	0.16908	1	0.898239	FALSE	FALSE
glycolysis	4	1	60	0.853771	26	-0.116925	0.719944	34	0.135233	1	1	FALSE	FALSE
glycolysis.cytosolic branch	4.1	1	40	0.570914	17	-0.0896547	0.64893	23	0.0934848	1	1	FALSE	FALSE
mitochondrial electron transport / ATP synthesis.NADH-DH	9.2	1	5	0.0528106	3	-0.0394218	0.94929	2	0.00239464	1	0.359849	FALSE	FALSE
mitochondrial electron transport / ATP synthesis.NADH-DH.type II	9.2.1	1	5	0.0528106	3	-0.0394218	0.94929	2	0.00239464	1	0.359849	FALSE	FALSE
protein.synthesis.ribosomal protein.prokaryotic.unknown organellar	29.2.1.1.3	1	42	0.983397	10	-0.0232777	0.0820164	32	0.168825	0.591118	1	FALSE	FALSE
protein.synthesis.ribosomal protein.prokaryotic.unknown organellar.30S subunit	29.2.1.1.3.1	1	15	0.983997	2	-0.000706825	0.0624125	13	0.0769855	0.538229	1	FALSE	FALSE
lipid metabolism.'exotics' (steroids, squalene etc).sphingolipids	11.8.1	1	21	0.810062	12	-0.0489554	0.5011	9	0.0388473	1	1	FALSE	FALSE
lipid metabolism.'exotics' (steroids, squalene etc).methylsterol monooxygenase	11.8.2	1	5	0.941688	2	-0.00178149	0.977395	3	0.00316122	1	1	FALSE	FALSE
misc.nitrilases, *nitrile lyases, berberine bridge enzymes, reticuline oxidases, troponine reductases	26.8	1	50	0	28	-0.371055	0.289158	22	0.103919	0.99356	0	TRUE	TRUE
RNA.regulation of transcription.GRAS transcription factor family	27.3.21	1	6	0.215643	4	-0.0320551	0.540508	2	0.00760046	1	0.752184	FALSE	FALSE
protein.postranslational modification.kinase.receptor like cytoplasmatic kinase VII	29.4.1.57	1	35	0.00810162	30	-0.272929	0.95149	5	0.0110663	1	0.118689	FALSE	TRUE
metal handling	15	1	46	0.323165	26	-0.162065	0.182637	20	0.0997439	0.828909	0.909744	FALSE	FALSE
metal handling.binding, chelation and storage	15.2	1	33	0.29786	16	-0.101799	0.090118	17	0.0926299	0.620334	0.877114	FALSE	FALSE
secondary metabolism.sulfur-containing	16.5	1	59	0.010202	20	-0.195461	0.0744149	39	0.198997	0.563836	0.139032	FALSE	TRUE
secondary metabolism.sulfur-containing.glucosinolates	16.5.1	1	55	0.0410082	18	-0.157497	0.120524	37	0.184257	0.691551	0.345158	FALSE	TRUE
secondary metabolism.sulfur-containing.glucosinolates.regulation	16.5.1.2	1	7	0.168734	2	-0.019348	0.0175035	5	0.0395928	0.195181	0.676985	FALSE	TRUE
RNA.regulation of transcription.C2C2(Zn) DOF zinc finger family	27.3.8	1	25	0.912182	9	-0.0286208	0.94869	16	0.0479873	1	1	FALSE	FALSE
signalling.receptor kinases.leucine rich repeat VIII.VIII-2	30.2.8.2	1	14	0.117724	11	-0.0901374	0.962693	3	0.00417652	1	0.575246	FALSE	FALSE
DNA.synthesis/chromatin structure.histone.core	28.1.3.2	1	36	0.940388	10	-0.0307625	0.436787	26	0.116027	1	1	FALSE	FALSE
DNA.synthesis/chromatin structure.histone.core.H4	28.1.3.2.4	1	8	0.79956	1	-0.00098245	0.645329	7	0.0272971	1	1	FALSE	FALSE
transport.calcium	34.21	1	20	0.120224	15	-0.116582	0.15143	5	0.0298277	0.735506	0.575246	FALSE	FALSE
stress.biotic.PR-proteins	20.1.7	1	163	0	132	-1.41075	0.128226	31	0.156353	0.699314	0	TRUE	TRUE
development.storage proteins	33.1	1	11	0.0607121	7	-0.0703984	0.00240048	4	0.0418146	0.041726	0.395304	TRUE	TRUE
protein.synthesis.ribosomal protein.eukaryotic.40S subunit.S15A	29.2.1.2.1.515	1	5				0.0690138	5	0.0334854	0.538229		FALSE	FALSE
amino acid metabolism.synthesis.aromatic aa	13.1.6	1	45	0.365673	21	-0.129551	0.437387	24	0.106166	1	0.932482	FALSE	FALSE
amino acid metabolism.synthesis.aromatic aa.tryptophan	13.1.6.5	1	18	0.993899	10	-0.0218723	0.256951	8	0.040915	0.925965	1	FALSE	FALSE
DNA.synthesis/chromatin structure.histone.core.H2B	28.1.3.2.2	1	6	0.454991	2	-0.00943257	0.404781	4	0.0183689	1	0.966032	FALSE	FALSE
protein.synthesis.ribosomal protein.prokaryotic.mitochondrion	29.2.1.1.2	1	26	0.9998	13	-0.0212074	0.89868	13	0.0409634	1	1	FALSE	FALSE
protein.synthesis.ribosomal protein.prokaryotic.mitochondrion.50S subunit	29.2.1.1.2.2	1	8	0.920184	5	-0.0117874	0.778256	3	0.00835024	1	1	FALSE	FALSE
redox.ascorbate and glutathione.ascorbate	21.2.1	1	23	0.324465	9	-0.0576302	0.632326	14	0.0564969	1	0.909744	FALSE	FALSE
RNA.regulation of transcription.CCAAT box binding factor family, HAP5	27.3.16	1	8	0.869274	7	-0.0227327	0.633327	1	0.00229293	1	1	FALSE	FALSE
RNA.regulation of transcription.C2C2(Zn) GATA transcription factor family	27.3.9	1	18	0.815963	11	-0.0425236	0.129826	7	0.0403547	0.699314	1	FALSE	FALSE
transport.nitrate	34.4	1	10	0.015103	6	-0.0789002	0.0692138	4	0.0286474	0.538229	0.192399	FALSE	TRUE
amino acid metabolism.degradation.aspartate family	13.2.3	1	12	0.232246	7	-0.0505679	0.0175035	5	0.0396679	0.195181	0.782163	FALSE	TRUE
Biodegradation of Xenobiotics.lactoylglutathione lyase	24.2	1	9	0.0740148	7	-0.0684899	0.375775	2	0.00965594	1	0.438108	FALSE	FALSE
amino acid metabolism.synthesis.aromatic aa.phenylalanine	13.1.6.3	1	6	0.113923	2	-0.0231166	0.746949	4	0.0126263	1	0.570588	FALSE	FALSE
amino acid metabolism.synthesis.aromatic aa.phenylalanine.arogenate dehydratase / prephenate dehydratase	13.1.6.3.1	1	6	0.113923	2	-0.0231166	0.746949	4	0.0126263	1	0.570588	FALSE	FALSE
protein.synthesis.ribosomal protein.prokaryotic.unknown organellar.50S subunit	29.2.1.1.3.2	1	27	0.916683	8	-0.0225709	0.259652	19	0.0918392	0.930026	1	FALSE	FALSE
RNA.regulation of transcription.HDA	27.3.55	1	16	0.697039	7	-0.0304855	0.0912182	9	0.0525873	0.620334	1	FALSE	FALSE
secondary metabolism.N misc	16.4	1	22	0.130426	13	-0.103348	0.139728	9	0.0502228	0.709834	0.59475	FALSE	FALSE
secondary metabolism.N misc.alkaloid-like	16.4.1	1	18	0.0826165	10	-0.089372	0.0670134	8	0.0494767	0.538229	0.47464	FALSE	FALSE
misc.plastocyanin-like	26.19	1	17	0.121324	3	-0.0318382	0.0122024	14	0.0930851	0.144233	0.575246	FALSE	TRUE
RNA.regulation of transcription.sigma like plant	27.3.85	1	6	0.79956	1	-0.00107759	0.619624	5	0.0187153	1	1	FALSE	FALSE
RNA.regulation of transcription.JUMONJI family	27.3.57	1	13	0.903481	11	-0.0371165	0.173335	2	0.0130897	0.813022	1	FALSE	FALSE
amino acid metabolism.degradation.serine-glycine-cysteine group	13.2.5	1	7	0.19864	5	-0.0395044	0.65203	2	0.00643833	1	0.737992	FALSE	FALSE
amino acid metabolism.degradation.serine-glycine-cysteine group.glycine	13.2.5.2	1	5	0.0709142	3	-0.0375819	0.65203	2	0.00643833	1	0.435925	FALSE	FALSE
redox.dismutases and catalases	21.6	1	11	0.510302	4	-0.0203176	0.69964	7	0.0248846	1	0.987916	FALSE	FALSE
DNA.synthesis/chromatin structure.histone.core.H2A	28.1.3.2.1	1	14	0.868874	5	-0.0140879	0.334167	9	0.0427171	1	1	FALSE	FALSE
glycolysis.cytosolic branch.phosphoglycerate mutase	4.1.12	1	5	0.356471	4	-0.025199	0.420184	1	0.00448165	1	0.92841	FALSE	FALSE
protein.targeting.secretory pathway.vacuole	29.3.4.3	1	26	0.130926	23	-0.169992	0.989798	3	0.00284044	1	0.59475	FALSE	FALSE
protein.aa activation	29.1	1	67	0.946089	9	-0.0260454	0.268254	58	0.268975	0.953222	1	FALSE	FALSE
DNA.synthesis/chromatin structure.histone.core.H3	28.1.3.2.3	1	8	0.655331	2	-0.00625963	0.374275	6	0.0276443	1	1	FALSE	FALSE
minor CHO metabolism.raffinose family	3.1	1	8	0.0965193	6	-0.0558484	0.712442	2	0.00557869	1	0.523707	FALSE	FALSE
misc.GDSL-motif lipase	26.28	1	41	0.25125	16	-0.106712	0.00270054	25	0.159721	0.0443339	0.800177	TRUE	TRUE
OPP	7	1	29	0.966093	17	-0.056903	0.757652	12	0.0438658	1	1	FALSE	FALSE
OPP.oxidative PP	7.1	1	17	0.860672	10	-0.0369679	0.591018	7	0.0282364	1	1	FALSE	FALSE
OPP.oxidative PP.G6PD	7.1.1	1	6	0.635927	4	-0.0168009	0.483697	2	0.00855855	1	1	FALSE	FALSE
TCA / org transformation.other organic acid transformatons.atp-citrate lyase	8.2.11	1	5	0.441288	1	-0.00399713	0.519104	4	0.0169611	1	0.966032	FALSE	FALSE
misc.beta 1,3 glucan hydrolases	26.4	1	30	0.00010002	10	-0.156181	0.411682	20	0.0894058	1	0.00293059	TRUE	TRUE
misc.alcohol dehydrogenases	26.11	1	11	0.206241	8	-0.0605437	0.4982	3	0.0129207	1	0.740152	FALSE	FALSE
amino acid metabolism.synthesis.histidine	13.1.7	1	10	0.941688	2	-0.00257365	0.256951	8	0.0400314	0.925965	1	FALSE	FALSE
protein.aa activation.pseudouridylate synthase	29.1.30	1	14	0.636527	1	-0.00254084	0.30226	13	0.0623925	1	1	FALSE	FALSE
nucleotide metabolism.synthesis	23.1	1	31	0.990498	6	-0.00958925	0.00130026	25	0.164573	0.0247888	1	TRUE	TRUE
nucleotide metabolism.synthesis.purine	23.1.2	1	14	1	1	-0.000225503	0.00020004	13	0.10691	0.00591118	1	TRUE	TRUE
transport.sugars.sucrose	34.2.1	1	6	0.553311	6	-0.0304687					1	FALSE	FALSE
signalling.receptor kinases.leucine rich repeat XI	30.2.11	1	23	0.342468	14	-0.088759	0.718844	9	0.0323281	1	0.924823	FALSE	FALSE
amino acid metabolism.synthesis.branched chain group	13.1.4	1	18	0.0528106	3	-0.0404063	0.0644129	15	0.0870344	0.538229	0.359849	FALSE	FALSE
amino acid metabolism.synthesis.branched chain group.common	13.1.4.1	1	11	0.0528106	3	-0.0404063	0.10202	8	0.0472408	0.633679	0.359849	FALSE	FALSE
amino acid metabolism.synthesis.branched chain group.common.branched-chain amino acid aminotransferase	13.1.4.1.4	1	7	0.0340068	2	-0.0355898	0.562112	5	0.0200335	1	0.316317	FALSE	TRUE
Co-factor and vitamine metabolism.pantothenate	18.4	1	18	0.170134	11	-0.0822337	0.753051	7	0.0235612	1	0.676985	FALSE	FALSE
Co-factor and vitamine metabolism.pantothenate.branched-chain amino acid aminotransferase	18.4.1	1	5	0.00560112	1	-0.0351474	0.574615	4	0.0155413	1	0.096537	FALSE	TRUE
protein.degradation.ubiquitin.E3.SCF.SKP	29.5.11.4.3.1	1	9	0.611422	5	-0.0221961	0.519104	4	0.0161758	1	1	FALSE	FALSE
misc.dynamin	26.17	1	10	0.809862	5	-0.0167557	0.503101	5	0.0212059	1	1	FALSE	FALSE
RNA.regulation of transcription.ARR	27.3.5	1	15	0.309962	7	-0.045789	0	8	0.127962	0	0.898239	TRUE	TRUE
cell wall.modification	10.7	1	42	0.0462092	11	-0.105638	0.00020004	31	0.21528	0.00591118	0.347162	TRUE	TRUE
nucleotide metabolism.synthesis.PRS-PP	23.1.3	1	6				0.962092	6	0.0134589	1		FALSE	FALSE
major CHO metabolism.degradation	2.2	1	54	0.417183	37	-0.220153	0.489198	17	0.0745652	1	0.963201	FALSE	FALSE
major CHO metabolism.degradation.starch	2.2.2	1	27	0.365673	21	-0.128725	0.941088	6	0.0143979	1	0.932482	FALSE	FALSE
transport.unspecified cations	34.14	1	36	0.673735	22	-0.108715	0.461492	14	0.0616493	1	1	FALSE	FALSE
signalling.receptor kinases.leucine rich repeat III	30.2.3	1	33	0.990498	6	-0.00967576	0.125225	27	0.138335	0.692768	1	FALSE	FALSE
signalling.phosphinositides	30.4	1	48	0.997099	33	-0.104682	1	15	0.0252064	1	1	FALSE	FALSE
signalling.phosphinositides.phosphatidylinositol-4-phosphate 5-kinase	30.4.1	1	17	0.758952	12	-0.052411	0.966993	5	0.0100298	1	1	FALSE	FALSE
stress.biotic.signalling	20.1.3	1	19	0.0419084	15	-0.135243	0.911082	4	0.00840287	1	0.345158	FALSE	TRUE
stress.biotic.signalling.MLO-like	20.1.3.1	1	10	0.19984	7	-0.054036	0.906381	3	0.00600363	1	0.737992	FALSE	FALSE
signalling.receptor kinases.leucine rich repeat V	30.2.5	1	9	0.204641	2	-0.0171333	0.226445	7	0.0369898	0.892194	0.740152	FALSE	FALSE
signalling.receptor kinases.S-locus glycoprotein like	30.2.24	1	20	0.0635127	15	-0.13023	0.862472	5	0.0134789	1	0.408994	FALSE	FALSE
not assigned.no ontology.ABC1 family protein	35.1.1	1	11	0.493699	5	-0.0258073	0.962092	6	0.0130394	1	0.987916	FALSE	FALSE
hormone metabolism.brassinosteroid	17.3	1	49	0.69854	21	-0.102246	0.221844	28	0.136167	0.884297	1	FALSE	FALSE
hormone metabolism.brassinosteroid.synthesis-degradation	17.3.1	1	29	0.90198	12	-0.041295	0.325965	17	0.08006	1	1	FALSE	FALSE
hormone metabolism.brassinosteroid.synthesis-degradation.sterols	17.3.1.2	1	17	0.781356	4	-0.0121273	0.34807	13	0.0611004	1	1	FALSE	FALSE
major CHO metabolism.synthesis.starch.starch synthase	2.1.2.2	1	6	0.89878	1	-0.000775199	0.988198	5	0.00745759	1	1	FALSE	FALSE
RNA.regulation of transcription.Trihelix, Triple-Helix transcription factor family	27.3.30	1	21	0.989998	15	-0.0402175	0.763053	6	0.0200293	1	1	FALSE	FALSE
PS.photorespiration	1.2	1	23	0.758952	12	-0.0518044	0.968094	11	0.028604	1	1	FALSE	FALSE
PS.photorespiration.glycine cleavage	1.2.4	1	6	0.983997	2	-0.00124566	0.939888	4	0.0080988	1	1	FALSE	FALSE
amino acid metabolism.degradation.aromatic aa.tyrosine	13.2.6.2	1	6	0.297259	5	-0.0337215	0.577616	1	0.00294156	1	0.877114	FALSE	FALSE
misc.protease inhibitor/seed storage/lipid transfer protein (LTP) family protein	26.21	1	29	0.00160032	14	-0.174564	0.0005001	15	0.115751	0.0118224	0.0312596	TRUE	TRUE
secondary metabolism.sulfur-containing.glucosinolates.synthesis	16.5.1.1	1	29	0.240548	8	-0.0576998	0.241248	21	0.101132	0.918253	0.796468	FALSE	FALSE
secondary metabolism.sulfur-containing.glucosinolates.synthesis.aliphatic	16.5.1.1.1	1	22	0.389278	6	-0.0356206	0.154131	16	0.0830731	0.74058	0.951911	FALSE	FALSE
secondary metabolism.sulfur-containing.glucosinolates.synthesis.aliphatic.flavin-containing monooxygenase	16.5.1.1.1.10	1	5	0.215043	3	-0.0244603	0.483697	2	0.00838224	1	0.752184	FALSE	FALSE
OPP.non-reductive PP	7.2	1	9	0.868874	5	-0.014955	0.574615	4	0.0153537	1	1	FALSE	FALSE
major CHO metabolism.degradation.sucrose	2.2.1	1	27	0.447389	16	-0.0914274	0.132527	11	0.0601673	0.699314	0.966032	FALSE	FALSE
major CHO metabolism.degradation.sucrose.invertases	2.2.1.3	1	10	0.697039	7	-0.0305594	0.554611	3	0.0121388	1	1	FALSE	FALSE
signalling.receptor kinases.leucine rich repeat VII	30.2.7	1	10	0.512503	2	-0.00827149	0.0109022	8	0.0601087	0.134233	0.987916	FALSE	TRUE
cell wall.precursor synthesis.UGE	10.1.2	1	8	0.0740148	7	-0.0694593	0.922985	1	0.00065651	1	0.438108	FALSE	FALSE
RNA.regulation of transcription.HSF,Heat-shock transcription factor family	27.3.23	1	16	0.423985	9	-0.0530529	0.69964	7	0.0257082	1	0.966032	FALSE	FALSE
transport.p- and v-ATPases	34.1	1	55	0.503901	31	-0.176736	0.9997	24	0.053342	1	0.987916	FALSE	FALSE
protein.targeting.peroxisomes	29.3.5	1	11	0.988598	8	-0.0151556	0.4982	3	0.0123621	1	1	FALSE	FALSE
nucleotide metabolism.salvage.NUDIX hydrolases	23.3.3	1	22	0.0419084	15	-0.134786	0.968994	7	0.0149777	1	0.345158	FALSE	TRUE
PS.calvin cycle	1.3	1	33	0.990498	6	-0.00859655	0.0809162	27	0.144111	0.591118	1	FALSE	FALSE
protein.synthesis.release	29.2.5	1	9	0.879576	2	-0.00350337	0.882677	7	0.0205837	1	1	FALSE	FALSE
hormone metabolism.jasmonate	17.7	1	30	0.432386	15	-0.0873179	0.40228	15	0.0678076	1	0.966032	FALSE	FALSE
hormone metabolism.jasmonate.synthesis-degradation	17.7.1	1	18	0.510902	13	-0.0711462	0.726545	5	0.0168302	1	0.987916	FALSE	FALSE
misc.misc2	26.1	1	26	0.527005	21	-0.114691	0.619624	5	0.0187456	1	1	FALSE	FALSE
RNA.regulation of transcription.WRKY domain transcription factor family	27.3.32	1	42	0	38	-0.48903	0.746949	4	0.0122925	1	0	TRUE	TRUE
hormone metabolism.auxin.induced-regulated-responsive-activated	17.2.3	1	79	0.0337067	35	-0.278935	0.00040008	44	0.280836	0.00985197	0.316317	TRUE	TRUE
PS.calvin cycle.rubisco interacting	1.3.13	1	7				0.00880176	7	0.0557812	0.111935		FALSE	TRUE
transport.phosphate	34.7	1	16	0.533607	9	-0.0470555	0.645329	7	0.0262577	1	1	FALSE	FALSE
transport.NDP-sugars at the ER	34.11	1	7	0.495299	6	-0.0315282	0.922985	1	0.000260252	1	0.987916	FALSE	FALSE
signalling.receptor kinases.leucine rich repeat VI	30.2.6	1	8	0.503401	3	-0.0140991	0.503101	5	0.0216153	1	0.987916	FALSE	FALSE
protein.degradation.ubiquitin.E2	29.5.11.3	1	36	0.945989	29	-0.118505	0.968994	7	0.0154897	1	1	FALSE	FALSE
RNA.regulation of transcription.zf-HD	27.3.80	1	11	0.776755	3	-0.00821785	0.784457	8	0.0276439	1	1	FALSE	FALSE
mitochondrial electron transport / ATP synthesis.NADH-DH	9.1	1	39	0.9989	27	-0.0744	0.997199	12	0.0240616	1	1	FALSE	FALSE
mitochondrial electron transport / ATP synthesis.NADH-DH.complex I	9.1.1	1	11	0.682036	5	-0.0209001	0.962092	6	0.0130608	1	1	FALSE	FALSE
RNA.regulation of transcription.Alfin-like	27.3.2	1	6	0.84767	4	-0.0109395	0.994799	2	0.000479308	1	1	FALSE	FALSE
amino acid metabolism.synthesis.aspartate family.misc	13.1.3.6	1	8	0.997199	3	-0.0018002	0.0690138	5	0.0340095	0.538229	1	FALSE	FALSE
amino acid metabolism.synthesis.aspartate family.misc.homoserine	13.1.3.6.1	1	8	0.997199	3	-0.0018002	0.0690138	5	0.0340095	0.538229	1	FALSE	FALSE
misc.invertase/pectin methylesterase inhibitor family protein	26.18	1	18	0.163633	6	-0.0504757	0.368674	12	0.0560037	1	0.670551	FALSE	FALSE
hormone metabolism.gibberelin.induced-regulated-responsive-activated	17.6.3	1	9	0.718044	1	-0.00189658	0.34877	8	0.0384486	1	1	FALSE	FALSE
mitochondrial electron transport / ATP synthesis.cytochrome c reductase	9.5	1	12	0.868874	9	-0.0312693	0.989798	3	0.00263698	1	1	FALSE	FALSE
mitochondrial electron transport / ATP synthesis.cytochrome c	9.6	1	14	0.992198	11	-0.0245318	0.778256	3	0.0081052	1	1	FALSE	FALSE
development.squamosa promoter binding like (SPL)	33.3	1	15	0.810062	12	-0.0479438	0.778256	3	0.00836378	1	1	FALSE	FALSE
RNA.regulation of transcription.Methyl binding domain proteins	27.3.59	1	8	0.982196	5	-0.00872689	0.977395	3	0.00302717	1	1	FALSE	FALSE
amino acid metabolism.synthesis.glutamate family	13.1.2	1	9	0.454991	2	-0.00908466	0.422284	7	0.0319403	1	0.966032	FALSE	FALSE
amino acid metabolism.synthesis.glutamate family.arginine	13.1.2.3	1	7	0.454991	2	-0.00908466	0.181236	5	0.0281242	0.828909	0.966032	FALSE	FALSE
PS.lightreaction.ATP synthase	1.1.4	1	12	0.956291	3	-0.00488974	0.924685	9	0.0244521	1	1	FALSE	FALSE
PS.lightreaction.photosystem II.LHC-II	1.1.1.1	1	15	0.103321	4	-0.0415562	0.84757	11	0.0373637	1	0.545459	FALSE	FALSE
secondary metabolism.phenylpropanoids	16.2	1	62	0.10142	36	-0.261965	0.279356	26	0.122516	0.965493	0.540294	FALSE	FALSE
secondary metabolism.phenylpropanoids.lignin biosynthesis	16.2.1	1	35	0.132927	20	-0.150121	0.518804	15	0.0630308	1	0.599192	FALSE	FALSE
secondary metabolism.phenylpropanoids.lignin biosynthesis.CCR1	16.2.1.7	1	5	0.84767	4	-0.010998	0.70044	1	0.00176695	1	1	FALSE	FALSE
signalling.receptor kinases.wall associated kinase	30.2.25	1	10	0.00030006	10	-0.148033					0.00732647	TRUE	TRUE
protein.synthesis.ribosome biogenesis.Pre-rRNA processing and modifications.DExD-box helicases	29.2.2.3.5	1	14				0.0122024	14	0.0932143	0.144233		FALSE	TRUE
glycolysis.plastid branch	4.2	1	14	0.863073	6	-0.0189424	0.515003	8	0.0331491	1	1	FALSE	FALSE
RNA.regulation of transcription.Polycomb Group (PcG)	27.3.65	1	6	0.776755	3	-0.00816164	0.962693	3	0.00433669	1	1	FALSE	FALSE
mitochondrial electron transport / ATP synthesis.NADH-DH.localisation not clear	9.1.2	1	28	0.9994	22	-0.0534999	0.984097	6	0.0110009	1	1	FALSE	FALSE
protein.synthesis.ribosomal protein.unknown	29.2.1.99	1	8	0.4981	1	-0.00357261	0.315363	7	0.0341418	1	0.987916	FALSE	FALSE
protein.synthesis.ribosomal protein.prokaryotic.mitochondrion.30S subunit	29.2.1.1.2.1	1	17	0.9998	8	-0.00941993	0.94809	9	0.0230222	1	1	FALSE	FALSE
secondary metabolism.flavonoids.flavonols	16.8.4	1	13	0.0283057	11	-0.11073	0.818164	2	0.0039271	1	0.281138	FALSE	TRUE
secondary metabolism.isoprenoids.mevalonate pathway	16.1.2	1	15	0.982196	5	-0.00892688	0.982697	10	0.0239956	1	1	FALSE	FALSE
hormone metabolism.brassinosteroid.synthesis-degradation.BRs	17.3.1.1	1	12	0.826365	8	-0.0291677	0.354771	4	0.0189597	1	1	FALSE	FALSE
amino acid metabolism.synthesis.central amino acid metabolism	13.1.1	1	18	0.676535	14	-0.0656747	0.574615	4	0.0152457	1	1	FALSE	FALSE
amino acid metabolism.synthesis.central amino acid metabolism.alanine	13.1.1.3	1	7	0.697039	7	-0.0297598					1	FALSE	FALSE
nucleotide metabolism.phosphotransfer and pyrophosphatases.nucleoside diphosphate kinase	23.4.10	1	5	0.983997	2	-0.000854965	0.207542	3	0.0180791	0.852095	1	FALSE	FALSE
hormone metabolism.jasmonate.synthesis-degradation.lipoxygenase	17.7.1.2	1	6	0.570714	4	-0.0185126	0.65203	2	0.0061185	1	1	FALSE	FALSE
transport.ammonium	34.5	1	5	0.171234	3	-0.0275568	0.818164	2	0.00391504	1	0.676985	FALSE	FALSE
RNA.regulation of transcription.CCAAT box binding factor family, HAP2	27.3.14	1	9	0.207141	9	-0.0661979					0.740152	FALSE	FALSE
amino acid metabolism.synthesis.central amino acid metabolism.GABA	13.1.1.1	1	5	0.244049	3	-0.0231445	0.483697	2	0.0084658	1	0.796468	FALSE	FALSE
amino acid metabolism.synthesis.serine-glycine-cysteine group	13.1.5	1	23	0.791658	14	-0.0618272	0.5011	9	0.0389679	1	1	FALSE	FALSE
amino acid metabolism.synthesis.serine-glycine-cysteine group.serine	13.1.5.1	1	5	0.113923	2	-0.0230538	0.207542	3	0.0180813	0.852095	0.570588	FALSE	FALSE
RNA.processing.3' end processing	27.1.3	1	24	0.940088	11	-0.0345869	0.867874	13	0.042687	1	1	FALSE	FALSE
stress.biotic.PR-proteins.proteinase inhibitors	20.1.7.6	1	8	0.0060012	3	-0.0584277	0.10232	5	0.0314597	0.633679	0.100477	FALSE	TRUE
stress.biotic.PR-proteins.proteinase inhibitors.trypsin inhibitor	20.1.7.6.1	1	7	0.0228046	2	-0.0389028	0.10232	5	0.0314597	0.633679	0.248301	FALSE	TRUE
hormone metabolism.jasmonate.synthesis-degradation.12-Oxo-PDA-reductase	17.7.1.5	1	5	0.386177	5	-0.0307015					0.951911	FALSE	FALSE
signalling.receptor kinases.wheat LRK10 like	30.2.20	1	11	0.00070014	11	-0.163451					0.0151956	TRUE	TRUE
amino acid metabolism.synthesis.serine-glycine-cysteine group.cysteine	13.1.5.3	1	15	0.905481	10	-0.0332001	0.503101	5	0.0206681	1	1	FALSE	FALSE
amino acid metabolism.synthesis.branched chain group.leucine specific	13.1.4.4	1	5				0.247449	5	0.0261974	0.918253		FALSE	FALSE
cell wall.hemicellulose synthesis	10.3	1	15	0.420784	8	-0.0472862	0.645329	7	0.0265315	1	0.963201	FALSE	FALSE
RNA.regulation of transcription.MADS box transcription factor family	27.3.24	1	13	0.767654	9	-0.037335	0.911082	4	0.00826512	1	1	FALSE	FALSE
Co-factor and vitamine metabolism.folate & vitamine K	18.5	1	8	0.356471	4	-0.0244125	0.106621	4	0.0258219	0.633679	0.92841	FALSE	FALSE
Co-factor and vitamine metabolism.folate & vitamine K.vitamine K	18.5.2	1	7	0.215043	3	-0.0237608	0.106621	4	0.0258219	0.633679	0.752184	FALSE	FALSE
transport.peptides and oligopeptides	34.13	1	41	0.105621	23	-0.171667	0.254651	18	0.0863384	0.925965	0.552625	FALSE	FALSE
PS.lightreaction.photosystem I.LHC-I	1.1.2.1	1	7				0.954891	7	0.0169779	1		FALSE	FALSE
RNA.regulation of transcription.ARF, Auxin Response Factor family	27.3.4	1	14	0.983397	10	-0.0232412	0.880876	4	0.00980192	1	1	FALSE	FALSE
stress.biotic.respiratory burst	20.1.1	1	5	0.19864	5	-0.039543					0.737992	FALSE	FALSE
cell wall.hemicellulose synthesis.glucuronoxylan	10.3.2	1	10	0.314463	4	-0.0262811	0.482597	6	0.0258167	1	0.898239	FALSE	FALSE
hormone metabolism.brassinosteroid.signal transduction	17.3.2	1	18	0.277155	8	-0.0558272	0.229346	10	0.0510736	0.897638	0.841822	FALSE	FALSE
hormone metabolism.brassinosteroid.signal transduction.BZR	17.3.2.2	1	6	0.84767	4	-0.0105787	0.540508	2	0.00790982	1	1	FALSE	FALSE
mitochondrial electron transport / ATP synthesis.NADH-DH.complex I.carbonic anhydrase	9.1.1.5	1	5	0.4981	1	-0.00375465	0.977996	4	0.00582429	1	0.987916	FALSE	FALSE
stress.abiotic.touch/wounding	20.2.4	1	12	0.0118024	7	-0.0896704	0.340668	5	0.0246906	1	0.157186	FALSE	TRUE
misc.myrosinases-lectin-jacalin	26.16	1	32	0.0861172	14	-0.117523	0.568814	18	0.0749914	1	0.480616	FALSE	FALSE
transport.nucleotides	34.1	1	13	0.279356	9	-0.0598459	0.795659	4	0.0112665	1	0.843828	FALSE	FALSE
transport.p- and v-ATPases.H+-transporting two-sector ATPase	34.1.1	1	23	0.992198	11	-0.0244713	0.978196	12	0.0297539	1	1	FALSE	FALSE
S-assimilation	14	1	13	0.215043	3	-0.0241854	0.541008	10	0.0420183	1	0.752184	FALSE	FALSE
cell wall.degradation.cellulases and beta -1,4-glucanases	10.6.1	1	6	0.567514	3	-0.0131177	0.554611	3	0.0115651	1	1	FALSE	FALSE
protein.targeting.secretory pathway.ER	29.3.4.1	1	13	0.631926	10	-0.0481429	0.906381	3	0.0059706	1	1	FALSE	FALSE
lipid metabolism.FA synthesis and FA elongation.acyl coa ligase	11.1.8	1	16	0.477596	9	-0.0500986	0.912482	7	0.0192036	1	0.987916	FALSE	FALSE
RNA.regulation of transcription.Bromodomain proteins	27.3.42	1	6	0.704641	3	-0.0106136	0.977395	3	0.0034625	1	1	FALSE	FALSE
RNA.regulation of transcription.Nucleosome/chromatin assembly factor group	27.3.62	1	13	0.869274	7	-0.0213553	0.652831	6	0.0227324	1	1	FALSE	FALSE
cell wall.cell wall proteins.HRGP	10.5.4	1	8	0.177736	8	-0.0621857					0.694354	FALSE	FALSE
protein.postranslational modification.kinase.receptor like cytoplasmatic kinase VI	29.4.1.56	1	11	0.94909	8	-0.0199872	0.0803161	3	0.0223017	0.591118	1	FALSE	FALSE
stress.abiotic.light	20.2.5	1	6	0.633427	3	-0.0112555	0.778256	3	0.00806337	1	1	FALSE	FALSE
C1-metabolism	25	1	35	0.347469	16	-0.0990665	0.524305	19	0.0803116	1	0.92841	FALSE	FALSE
C1-metabolism.glycine hydroxymethyltransferase	25.1	1	7	0.0841168	2	-0.0265875	0.726545	5	0.0173208	1	0.477911	FALSE	FALSE
signalling.14-3-3 proteins	30.7	1	11	0.977696	6	-0.0111254	0.988198	5	0.00698338	1	1	FALSE	FALSE
hormone metabolism.cytokinin	17.4	1	17	0.65143	8	-0.0359665	0.0726145	9	0.0550674	0.55734	1	FALSE	FALSE
hormone metabolism.cytokinin.synthesis-degradation	17.4.1	1	10	0.438188	5	-0.0280389	0.0559112	5	0.0346178	0.508362	0.966032	FALSE	FALSE
amino acid metabolism.synthesis.aromatic aa.chorismate	13.1.6.1	1	13	0.84767	4	-0.0101984	0.5011	9	0.0382037	1	1	FALSE	FALSE
major CHO metabolism.degradation.sucrose.invertases.neutral	2.2.1.3.1	1	7	0.807261	6	-0.0203945	0.470194	1	0.00417581	1	1	FALSE	FALSE
metal handling.acquisition	15.1	1	5	0.438188	5	-0.0272472					0.966032	FALSE	FALSE
transport.sulphate	34.6	1	10	0.389278	6	-0.035332	0.354771	4	0.0192448	1	0.951911	FALSE	FALSE
cell wall.pectin*esterases.misc	10.8.99	1	5	0.00090018	3	-0.0716354	0.483697	2	0.00817651	1	0.0188395	TRUE	TRUE
TCA / org transformation.carbonic anhydrases	8.3	1	7	0.360072	2	-0.0120204	0.0454091	5	0.0359952	0.432851	0.931074	FALSE	TRUE
fermentation	5	1	13	0.170134	11	-0.0843339	0.769154	2	0.00462253	1	0.676985	FALSE	FALSE
fermentation.aldehyde dehydrogenase	5.1	1	7	0.438188	5	-0.0277447	0.769154	2	0.00462253	1	0.966032	FALSE	FALSE
polyamine metabolism	22	1	14	0.697039	7	-0.0287283	0.935887	7	0.0174612	1	1	FALSE	FALSE
polyamine metabolism.synthesis	22.1	1	13	0.616123	6	-0.0274238	0.935887	7	0.0174612	1	1	FALSE	FALSE
misc.GCN5-related N-acetyltransferase	26.24	1	19	0.418384	11	-0.0634749	0.864873	8	0.0247189	1	0.963201	FALSE	FALSE
cell.division.plastid	31.2.5	1	8	0.953691	4	-0.00766291	0.627425	4	0.0143048	1	1	FALSE	FALSE
amino acid metabolism.synthesis.aromatic aa.tryptophan.anthranilate synthase	13.1.6.5.1	1	5	0.732547	2	-0.00516728	0.0988198	3	0.0208145	0.633679	1	FALSE	FALSE
RNA.regulation of transcription.G2-like transcription factor family, GARP	27.3.20	1	31	0.909382	16	-0.060785	0.990398	15	0.0380607	1	1	FALSE	FALSE
signalling.receptor kinases.proline extensin like	30.2.22	1	9	0.704641	3	-0.00970886	0.19834	6	0.0325562	0.852095	1	FALSE	FALSE
protein.synthesis.ribosomal protein.eukaryotic.60S subunit.L34	29.2.1.2.2.34	1	8	0.225445	2	-0.0159789	0.19834	6	0.0329608	0.852095	0.777122	FALSE	FALSE
stress.biotic.receptors	20.1.2	1	16	0.120224	15	-0.116533	0.00120024	1	0.0245233	0.0236447	0.575246	TRUE	TRUE
signalling.receptor kinases.leucine rich repeat X	30.2.10	1	11	0.0363073	8	-0.0840836	0.4982	3	0.0129847	1	0.322364	FALSE	TRUE
hormone metabolism.cytokinin.signal transduction	17.4.2	1	7	0.776755	3	-0.00792765	0.306361	4	0.0204497	1	1	FALSE	FALSE
nucleotide metabolism.salvage.phosphoribosyltransferases	23.3.1	1	13	0.941688	2	-0.00230485	0.483197	11	0.04719	1	1	FALSE	FALSE
nucleotide metabolism.salvage.phosphoribosyltransferases.aprt	23.3.1.1	1	5	0.79956	1	-0.00131439	0.106621	4	0.0261673	0.633679	1	FALSE	FALSE
major CHO metabolism.synthesis.starch.AGPase	2.1.2.1	1	7	0.868874	5	-0.0149362	0.769154	2	0.00490194	1	1	FALSE	FALSE
lipid metabolism.lipid transfer proteins etc	11.6	1	13	0.080216	6	-0.0587356	0.422284	7	0.0316182	1	0.470066	FALSE	FALSE
hormone metabolism.abscisic acid.induced-regulated-responsive-activated	17.1.3	1	16	0.418784	12	-0.0727632	0.689138	4	0.0135326	1	0.963201	FALSE	FALSE
signalling.receptor kinases.crinkly like	30.2.26	1	8	0.145829	5	-0.0435368	0.611822	3	0.0112091	1	0.637731	FALSE	FALSE
cell.cell death	31.5	1	5	0.160532	4	-0.0351273	0.922985	1	0.000397318	1	0.66289	FALSE	FALSE
cell.cell death.plants	31.5.1	1	5	0.160532	4	-0.0351273	0.922985	1	0.000397318	1	0.66289	FALSE	FALSE
nucleotide metabolism.synthesis.pyrimidine	23.1.1	1	9	0.908182	3	-0.00543528	0.0257051	6	0.044204	0.261927	1	FALSE	TRUE
RNA.regulation of transcription.TCP transcription factor family	27.3.29	1	13	0.912082	6	-0.0169234	0.478796	7	0.0308065	1	1	FALSE	FALSE
signalling.receptor kinases.Catharanthus roseus-like RLK1	30.2.16	1	13	0.0388078	6	-0.0672876	0.422284	7	0.0314195	1	0.339423	FALSE	TRUE
redox.misc	21.99	1	6	0.908182	3	-0.00612612	0.828666	3	0.00730887	1	1	FALSE	FALSE
RNA.regulation of transcription.AS2,Lateral Organ Boundaries Gene Family	27.3.37	1	7	0.225445	2	-0.0159756	0.181236	5	0.0289873	0.828909	0.777122	FALSE	FALSE
signalling.receptor kinases.leucine rich repeat XIII	30.2.13	1	7	0.79956	1	-0.00101469	0.374275	6	0.0284613	1	1	FALSE	FALSE
lipid metabolism.lipid degradation.lysophospholipases	11.9.3	1	41	0.446389	27	-0.1554	0.0238048	14	0.0889102	0.249929	0.966032	FALSE	TRUE
not assigned.no ontology.formin homology 2 domain-containing protein	35.1.20	1	13	0.340568	5	-0.0322817	0.34877	8	0.0376482	1	0.924823	FALSE	FALSE
lipid metabolism.FA synthesis and FA elongation.acyl-CoA binding protein	11.1.13	1	5	0.635927	4	-0.0158361	0.633327	1	0.00246496	1	1	FALSE	FALSE
misc. other Ferredoxins and Rieske domain	26.3	1	5	0.276055	1	-0.0063262	0.306361	4	0.0201343	1	0.841822	FALSE	FALSE
misc.beta 1,3 glucan hydrolases.glucan endo-1,3-beta-glucosidase	26.4.1	1	18	0.00030006	7	-0.125461	0.84757	11	0.0362868	1	0.00732647	TRUE	TRUE
RNA.regulation of transcription.NAC domain transcription factor family	27.3.27	1	9	0.00020004	8	-0.139575	0.103421	1	0.00897998	0.633679	0.00558207	TRUE	TRUE
secondary metabolism.simple phenols	16.1	1	10	0.0528106	3	-0.039437	0.00020004	7	0.0672221	0.00591118	0.359849	TRUE	TRUE
signalling.receptor kinases.leucine rich repeat II	30.2.2	1	13	0.386177	5	-0.0304994	0.827465	8	0.0257015	1	0.951911	FALSE	FALSE
RNA.regulation of transcription.FHA transcription factor	27.3.48	1	5	0.879576	2	-0.0030009	0.388678	3	0.0144312	1	1	FALSE	FALSE
signalling.receptor kinases.leucine rich repeat XII	30.2.12	1	8	0.0197039	6	-0.0769789	0.769154	2	0.00468001	1	0.235643	FALSE	TRUE
lipid metabolism.FA synthesis and FA elongation.Acetyl CoA Carboxylation	11.1.1	1	9				0.243549	9	0.0451697	0.918253		FALSE	FALSE
lipid metabolism.FA synthesis and FA elongation.ACP desaturase	11.1.15	1	5	0.113923	2	-0.0239544	0.778256	3	0.00879085	1	0.570588	FALSE	FALSE
protein.synthesis.ribosome biogenesis.export from nucleus	29.2.2.1	1	7	0.24995	1	-0.00695051	0.136027	6	0.0348332	0.705194	0.800177	FALSE	FALSE
RNA.regulation of transcription.GeBP like	27.3.49	1	7	0.84767	4	-0.0111295	0.668734	3	0.010384	1	1	FALSE	FALSE
misc.gluco-, galacto- and mannosidases.beta-galactosidase	26.3.2	1	13	0.55121	5	-0.0249857	0.684637	8	0.0301486	1	1	FALSE	FALSE
lipid metabolism.lipid degradation.lysophospholipases.carboxylesterase	11.9.3.2	1	7	0.0709142	3	-0.0375482	0.190138	4	0.0232503	0.844899	0.435925	FALSE	FALSE
major CHO metabolism.degradation.sucrose.hexokinase	2.2.1.4	1	5	0.956291	3	-0.00391295	0.65203	2	0.00604463	1	1	FALSE	FALSE
RNA.regulation of transcription.E2F/DP transcription factor family	27.3.18	1	6	0.89878	1	-0.000607625	0.821964	5	0.0149112	1	1	FALSE	FALSE
protein.synthesis.ribosome biogenesis.Pre-rRNA processing and modifications.snoRNPs	29.2.2.3.1	1	13	0.941688	2	-0.00173534	0	11	0.118757	0	1	TRUE	TRUE
protein.synthesis.ribosomal protein.eukaryotic.40S subunit.S17	29.2.1.2.1.17	1	5				0.00340068	5	0.0465867	0.0515334		FALSE	TRUE
lipid metabolism.FA synthesis and FA elongation.long chain fatty acid CoA ligase	11.1.9	1	8	0.172134	5	-0.0424743	0.554611	3	0.011923	1	0.676985	FALSE	FALSE
RNA.regulation of transcription.B3 transcription factor family	27.3.41	1	8	0.635927	4	-0.0154439	0.460392	4	0.0171441	1	1	FALSE	FALSE
secondary metabolism.isoprenoids.non-mevalonate pathway	16.1.1	1	19	0.261252	6	-0.0439885	0.945689	13	0.0384722	1	0.818684	FALSE	FALSE
hormone metabolism.abscisic acid.signal transduction	17.1.2	1	9	0.268254	7	-0.0496738	0.769154	2	0.00464934	1	0.836152	FALSE	FALSE
RNA.regulation of transcription.PHOR1	27.3.64	1	10	0.404481	7	-0.0419869	0.828666	3	0.00728994	1	0.951911	FALSE	FALSE
protein.synthesis.ribosome biogenesis.Pre-rRNA processing and modifications.methylotransferases	29.2.2.3.3	1	14				0.00460092	14	0.0972721	0.0661489		FALSE	TRUE
transport.porins	34.2	1	5	0.403081	2	-0.01015	0.778256	3	0.00851413	1	0.951911	FALSE	FALSE
signalling.receptor kinases.leucine rich repeat I	30.2.1	1	11	0.00390078	6	-0.0945851	0.393379	5	0.0228132	1	0.0692684	FALSE	TRUE
mitochondrial electron transport / ATP synthesis.F1-ATPase	9.9	1	24	0.994099	16	-0.039947	0.996299	8	0.0140415	1	1	FALSE	FALSE
secondary metabolism.phenylpropanoids.lignin biosynthesis.4CL	16.2.1.3	1	8	0.745249	5	-0.0184243	0.441488	3	0.0132718	1	1	FALSE	FALSE
secondary metabolism.sulfur-containing.glucosinolates.degradation	16.5.1.3	1	17	0.044909	8	-0.0804492	0.817564	9	0.02913	1	0.347162	FALSE	TRUE
secondary metabolism.sulfur-containing.glucosinolates.degradation.myrosinase	16.5.1.3.1	1	8	0.781356	4	-0.011933	0.354771	4	0.0190015	1	1	FALSE	FALSE
hormone metabolism.jasmonate.induced-regulated-responsive-activated	17.7.3	1	10	0.168934	1	-0.00963213	0.170234	9	0.0493733	0.804867	0.676985	FALSE	FALSE
hormone metabolism.abscisic acid.synthesis-degradation.synthesis	17.1.1.1	1	5	0.682036	5	-0.019733					1	FALSE	FALSE
lipid metabolism.lipid degradation.lysophospholipases.phospholipase D	11.9.3.1	1	14	0.418784	12	-0.0705574	0.712442	2	0.00534253	1	0.963201	FALSE	FALSE
protein.synthesis.ribosome biogenesis.BRIX	29.2.2.50	1	6				0.00330066	6	0.0548845	0.0515334		FALSE	TRUE
secondary metabolism.sulfur-containing.glucosinolates.degradation.nitrilespecifier protein	16.5.1.3.2	1	5	0.255651	2	-0.0148193	0.869974	3	0.00701488	1	0.807644	FALSE	FALSE
stress.biotic.regulation of transcription	20.1.5	1	6	0.30126	6	-0.041292					0.882693	FALSE	FALSE
TCA / org transformation.TCA.IDH	8.1.4	1	5	0.403381	4	-0.0231471	0.470194	1	0.00375126	1	0.951911	FALSE	FALSE
protein.assembly and cofactor ligation	29.8	1	24	0.758552	7	-0.0265927	0.545609	17	0.0720353	1	1	FALSE	FALSE
lipid metabolism.FA synthesis and FA elongation.ACP protein	11.1.12	1	7				0.478796	7	0.0301694	1		FALSE	FALSE
not assigned.no ontology.BTB/POZ domain-containing protein	35.1.9	1	6	0.273055	3	-0.0213854	0.144129	3	0.0196469	0.709834	0.841822	FALSE	FALSE
nucleotide metabolism.salvage.phosphoribosyltransferases.upp	23.3.1.3	1	5				0.726545	5	0.0169884	1		FALSE	FALSE
protein.degradation.ubiquitin.E3.HECT	29.5.11.4.1	1	7	0.863073	6	-0.0174321	0.70044	1	0.00186922	1	1	FALSE	FALSE
amino acid metabolism.synthesis.serine-glycine-cysteine group.cysteine.OASTL	13.1.5.3.1	1	10	0.553311	6	-0.0285924	0.460392	4	0.0177693	1	1	FALSE	FALSE
cell wall.pectin*esterases.acetyl esterase	10.8.2	1	11	0.341968	6	-0.0381562	0.95149	5	0.01073	1	0.924823	FALSE	FALSE
hormone metabolism.brassinosteroid.synthesis-degradation.sterols.other	17.3.1.2.99	1	8	0.512503	2	-0.00884378	0.85207	6	0.0178143	1	0.987916	FALSE	FALSE
not assigned.no ontology.DC1 domain containing protein	35.1.26	1	18	0.14803	8	-0.0644576	0.705141	10	0.0375713	1	0.642558	FALSE	FALSE
secondary metabolism.isoprenoids.terpenoids	16.1.5	1	12	0.20024	11	-0.081004	0.211942	1	0.00700311	0.852095	0.737992	FALSE	FALSE
lipid metabolism.Phospholipid synthesis.phosphatidate cytidylyltransferase	11.3.3	1	6	0.908182	3	-0.00606833	0.778256	3	0.00860615	1	1	FALSE	FALSE
amino acid metabolism.synthesis.central amino acid metabolism.aspartate	13.1.1.2	1	6	0.781356	4	-0.0127704	0.595819	2	0.00677988	1	1	FALSE	FALSE
amino acid metabolism.synthesis.central amino acid metabolism.aspartate.aspartate aminotransferase	13.1.1.2.1	1	6	0.781356	4	-0.0127704	0.595819	2	0.00677988	1	1	FALSE	FALSE
redox.ascorbate and glutathione.glutathione	21.2.2	1	11	0.420784	8	-0.0470049	0.962693	3	0.00438146	1	0.963201	FALSE	FALSE
OPP.oxidative PP.6-phosphogluconate dehydrogenase	7.1.3	1	7	0.570714	4	-0.018869	0.728546	3	0.00900386	1	1	FALSE	FALSE
protein.synthesis.ribosomal protein.prokaryotic.chloroplast.30S subunit	29.2.1.1.1.1	1	27	0.636527	1	-0.00226981	0.137628	26	0.133534	0.707286	1	FALSE	FALSE
RNA.regulation of transcription.NIN-like bZIP-related family	27.3.60	1	5	0.244649	4	-0.0303392	0.633327	1	0.00264049	1	0.796468	FALSE	FALSE
PS.lightreaction.cyclic electron flow-chlororespiration	1.1.40	1	12	0.446289	3	-0.0156292	0.985597	9	0.0189291	1	0.966032	FALSE	FALSE
protein.postranslational modification.kinase.receptor like cytoplasmatic kinase III	29.4.1.53	1	6	0.403381	4	-0.0240953	0.94929	2	0.0021958	1	0.951911	FALSE	FALSE
misc.acyl transferases	26.5	1	8	0.356471	4	-0.025741	0.880876	4	0.0100135	1	0.92841	FALSE	FALSE
redox.peroxiredoxin	21.5	1	7	0.396379	3	-0.0177222	0.106621	4	0.0263726	0.633679	0.951911	FALSE	FALSE
N-metabolism.ammonia metabolism	12.2	1	11	0.0607121	7	-0.0709721	0.746949	4	0.0124896	1	0.395304	FALSE	FALSE
N-metabolism.ammonia metabolism.glutamine synthetase	12.2.2	1	6	0.035007	5	-0.0602129	0.420184	1	0.00447665	1	0.320533	FALSE	TRUE
hormone metabolism.gibberelin.signal transduction	17.6.2	1	6	0.297259	5	-0.033728	0.846969	1	0.00117258	1	0.877114	FALSE	FALSE
major CHO metabolism.degradation.sucrose.fructokinase	2.2.1.1	1	5	0.204641	2	-0.0175776	0.00470094	3	0.0325302	0.0661489	0.740152	FALSE	TRUE
lipid metabolism.lipid degradation.lysophospholipases.glycerophosphodiester phosphodiesterase	11.9.3.3	1	9	0.356471	4	-0.0247233	0.0070014	5	0.0441384	0.0919517	0.92841	FALSE	TRUE
amino acid metabolism.degradation.glutamate family	13.2.2	1	10	0.0965193	6	-0.0568613	0.880876	4	0.00996896	1	0.523707	FALSE	FALSE
amino acid metabolism.degradation.glutamate family.arginine	13.2.2.3	1	6	0.244649	4	-0.0305093	0.595819	2	0.00675074	1	0.796468	FALSE	FALSE
Co-factor and vitamine metabolism.iron-sulphur clusters	18.7	1	7	0.0528106	3	-0.0407396	0.939888	4	0.00788017	1	0.359849	FALSE	FALSE
protein.degradation.ubiquitin.ubiquitin	29.5.11.1	1	23	0.39978	17	-0.103521	0.9992	6	0.00622545	1	0.951911	FALSE	FALSE
amino acid metabolism.synthesis.aromatic aa.phenylalanine and tyrosine	13.1.6.2	1	5	0.0206041	3	-0.0483374	0.540508	2	0.00765571	1	0.24148	FALSE	TRUE
RNA.regulation of transcription.DNA methyltransferases	27.3.46	1	10	0.94939	7	-0.0161737	0.144129	3	0.0193906	0.709834	1	FALSE	FALSE
major CHO metabolism.degradation.starch.starch cleavage	2.2.2.1	1	13	0.232246	10	-0.070285	0.869974	3	0.00704387	1	0.782163	FALSE	FALSE
protein.synthesis.ribosomal protein.prokaryotic.chloroplast.50S subunit.L12	29.2.1.1.1.2.12	1	5				0.210742	5	0.0273399	0.852095		FALSE	FALSE
signalling.receptor kinases.DUF 26	30.2.17	1	35	0	28	-0.526803	0.107221	7	0.0416424	0.633679	0	TRUE	TRUE
PS.lightreaction.NADH DH	1.1.6	1	10				0.996099	10	0.0180654	1		FALSE	FALSE
misc.peroxidases	26.12	1	30	0.00010002	22	-0.2678	0.0241048	8	0.0556195	0.249929	0.00293059	TRUE	TRUE
not assigned.no ontology.pumilio/Puf RNA-binding domain-containing protein	35.1.12	1	7	0.244049	3	-0.0235005	0.222945	4	0.0226159	0.884297	0.796468	FALSE	FALSE
secondary metabolism.phenylpropanoids.lignin biosynthesis.CAD	16.2.1.10	1	7	0.0503101	5	-0.0553725	0.142128	2	0.013778	0.709834	0.359849	FALSE	FALSE
major CHO metabolism.degradation.sucrose.Susy	2.2.1.5	1	5	0.0487097	2	-0.0320057	0.728546	3	0.00945369	1	0.359849	FALSE	TRUE
hormone metabolism.brassinosteroid.signal transduction.BRI	17.3.2.1	1	6	0.0454091	3	-0.0415513	0.25015	3	0.0167186	0.918253	0.347162	FALSE	TRUE
protein.synthesis.misc	29.2.99	1	6	0.879576	2	-0.00290897	0.977996	4	0.00558319	1	1	FALSE	FALSE
glycolysis.unclear/dually targeted	4.3	1	6	0.776755	3	-0.0083281	0.778256	3	0.00859901	1	1	FALSE	FALSE
amino acid metabolism.synthesis.aspartate family.methionine.homocysteine S-methyltransferase	13.1.3.4.12	1	7	0.863073	6	-0.0177363	0.420184	1	0.00421906	1	1	FALSE	FALSE
signalling.unspecified	30.99	1	6	0.308862	3	-0.0193563	0.207542	3	0.0174738	0.852095	0.898239	FALSE	FALSE
protein.postranslational modification.kinase.receptor like cytoplasmatic kinase IX	29.4.1.59	1	6	0.510302	4	-0.0191722	0.243749	2	0.0119865	0.918253	0.987916	FALSE	FALSE
TCA / org transformation.other organic acid transformatons.malic	8.2.10	1	6	0.682036	5	-0.0204312	0.521204	1	0.0034402	1	1	FALSE	FALSE
lipid metabolism.glyceral metabolism	11.5	1	6	0.633427	3	-0.011052	0.388678	3	0.0145059	1	1	FALSE	FALSE
protein.postranslational modification.kinase.receptor like cytoplasmatic kinase X	29.4.1.61	1	7	0.396379	3	-0.0171588	0.939888	4	0.00739405	1	0.951911	FALSE	FALSE
transport.p- and v-ATPases.H+-transporting two-sector ATPase.subunit C	34.1.1.2	1	6	0.955391	5	-0.0101079	0.922985	1	0.000377633	1	1	FALSE	FALSE
lipid metabolism.glycolipid synthesis	11.1	1	7	0.453591	4	-0.0210895	0.554611	3	0.0114321	1	0.966032	FALSE	FALSE
cell wall.cell wall proteins.LRR	10.5.3	1	8	0.15243	1	-0.0099754	0.0285057	7	0.0497368	0.280781	0.648976	FALSE	TRUE
nucleotide metabolism.deoxynucleotide metabolism	23.5	1	10	0.79956	1	-0.00146439	0.111322	9	0.0510891	0.651401	1	FALSE	FALSE
amino acid metabolism.synthesis.aromatic aa.chorismate.shikimate kinase	13.1.6.1.5	1	5	0.454991	2	-0.00954129	0.728546	3	0.00968454	1	0.966032	FALSE	FALSE
hormone metabolism.brassinosteroid.signal transduction.other	17.3.2.99	1	6	0.4981	1	-0.00369732	0.247449	5	0.0264451	0.918253	0.987916	FALSE	FALSE
RNA.regulation of transcription.AtSR Transcription Factor family	27.3.39	1	5	0.745249	5	-0.0179781					1	FALSE	FALSE
TCA / org transformation.TCA.succinate dehydrogenase	8.1.7	1	8	0.874975	8	-0.0273622					1	FALSE	FALSE
lipid metabolism.Phospholipid synthesis.diacylglycerol kinase	11.3.5	1	5	0.453591	4	-0.0213414	0.577616	1	0.0030654	1	0.966032	FALSE	FALSE
RNA.regulation of transcription.C3H zinc finger family	27.3.12	1	19	0.0462092	11	-0.106634	0.784457	8	0.0271914	1	0.347162	FALSE	TRUE
RNA.regulation of transcription.CPP(Zn),CPP1-related transcription factor family	27.3.17	1	5	0.879576	2	-0.00333697	0.335067	3	0.0155167	1	1	FALSE	FALSE
Co-factor and vitamine metabolism.riboflavin	18.3	1	8	0.503401	3	-0.0137247	0.619624	5	0.0188593	1	0.987916	FALSE	FALSE
protein.degradation.ubiquitin.E1	29.5.11.2	1	8	0.908182	3	-0.00527135	0.9992	5	0.00440665	1	1	FALSE	FALSE
minor CHO metabolism.trehalose.TPP	3.2.2	1	7	0.273055	3	-0.0212174	0.689138	4	0.013272	1	0.841822	FALSE	FALSE
gluconeogenesis / glyoxylate cycle	6	1	7	0.193239	6	-0.0486247	1	1	0.000118906	1	0.735311	FALSE	FALSE
stress.biotic.PR-proteins.plant defensins	20.1.7.12	1	6	0.0005001	4	-0.0887316	0.205641	2	0.0125337	0.852095	0.0117223	TRUE	TRUE
PS.lightreaction.cytochrome b6/f	1.1.3	1	8	0.89878	1	-0.000334278	0.968994	7	0.0149136	1	1	FALSE	FALSE
RNA.regulation of transcription.CCAAT box binding factor family, HAP3	27.3.15	1	5	0.512503	2	-0.00820327	0.989798	3	0.00244292	1	0.987916	FALSE	FALSE
cell wall.precursor synthesis.UXS	10.1.5	1	6	0.567514	3	-0.0122443	0.668734	3	0.0102121	1	1	FALSE	FALSE
major CHO metabolism.degradation.starch.starch cleavage.beta amylase	2.2.2.1.2	1	9	0.635527	7	-0.031236	0.94929	2	0.00229435	1	1	FALSE	FALSE
signalling.receptor kinases.legume-lectin	30.2.19	1	11	0.024805	8	-0.0880545	0.4982	3	0.0124389	1	0.254658	FALSE	TRUE
glycolysis.cytosolic branch.pyruvate kinase (PK)	4.1.14	1	5	0.510302	4	-0.019956	0.470194	1	0.00375845	1	0.987916	FALSE	FALSE
nucleotide metabolism.phosphotransfer and pyrophosphatases.adenylate kinase	23.4.1	1	6				0.593019	6	0.0237346	1		FALSE	FALSE
lipid metabolism.FA synthesis and FA elongation.Acetyl CoA Carboxylation.heteromeric Complex	11.1.1.2	1	6				0.136027	6	0.0348938	0.705194		FALSE	FALSE
protein.synthesis.ribosome biogenesis.Pre-rRNA processing and modifications.WD-repeat proteins	29.2.2.3.4	1	6				0.00060012	6	0.0641211	0.013136		TRUE	TRUE
misc.rhodanese	26.23	1	7	0.24995	1	-0.00696803	0.278656	6	0.03079	0.965493	0.800177	FALSE	FALSE
amino acid metabolism.synthesis.aspartate family.lysine	13.1.3.5	1	9				0.0210042	9	0.062598	0.229879		FALSE	TRUE
RNA.regulation of transcription.Psudo ARR transcription factor family	27.3.66	1	8	0.920184	5	-0.0110917	0.940188	3	0.00473732	1	1	FALSE	FALSE
protein.synthesis.ribosomal protein.eukaryotic.60S subunit.L7A	29.2.1.2.2.57	1	5	0.441288	1	-0.00435907	0.00160032	4	0.0434517	0.0295559	0.966032	TRUE	TRUE
RNA.regulation of transcription.PWWP domain protein	27.3.68	1	9	0.995899	4	-0.00305653	0.89768	5	0.0131736	1	1	FALSE	FALSE
cell wall.cellulose synthesis.COBRA	10.2.2	1	7	0.152831	2	-0.0203983	0.340668	5	0.0243159	1	0.648976	FALSE	FALSE
RNA.regulation of transcription.Zn-finger(CCHC)	27.3.73	1	8	0.984597	3	-0.00281404	0.44759	5	0.0222813	1	1	FALSE	FALSE
minor CHO metabolism.galactose	3.8	1	6	0.493699	5	-0.0268007	0.521204	1	0.00327678	1	0.987916	FALSE	FALSE
signalling.phosphinositides.phosphoinositide phospholipase C	30.4.4	1	7	0.868874	5	-0.0148676	0.977295	2	0.00139789	1	1	FALSE	FALSE
PS.photorespiration.glycolate oxydase	1.2.2	1	5	0.160532	4	-0.036557	0.70044	1	0.002039	1	0.66289	FALSE	FALSE
lipid metabolism.Phospholipid synthesis.cyclopropane-fatty-acyl-phospholipid synthase	11.3.7	1	5	0.636527	1	-0.00230356	0.689138	4	0.0139751	1	1	FALSE	FALSE
cell wall.pectin synthesis	10.4	1	5	0.0538108	2	-0.0309743	0.668734	3	0.00982637	1	0.36245	FALSE	FALSE
protein.targeting.unknown	29.3.99	1	8	0.908182	3	-0.0053569	0.726545	5	0.016402	1	1	FALSE	FALSE
amino acid metabolism.synthesis.aromatic aa.tryptophan.tryptophan synthase	13.1.6.5.5	1	5	0.84767	4	-0.0108331	0.846969	1	0.000740586	1	1	FALSE	FALSE
DNA.synthesis/chromatin structure.retrotransposon/transposase.gypsy-like retrotransposon	28.1.1.1	1	6	0.438788	6	-0.0351405					0.966032	FALSE	FALSE
development	33	2	464	0.157331	181	-0.852211	0.133627	283	1.5915	0.601071	0.637708	FALSE	FALSE
development.unspecified	33.99	2	428	0.341968	164	-0.731785	0.443189	264	1.39843	0.935207	0.854206	FALSE	FALSE
not assigned	35	2	6957	0.9978	2677	-10.8286	0.0331066	4280	23.1901	0.313725	1	FALSE	TRUE
not assigned.unknown	35.2	2	5265	0.946289	2082	-8.6095	0.0346069	3183	17.3269	0.319689	1	FALSE	TRUE
RNA	27	2	1925	0.981496	579	-2.24228	0.9984	1346	6.49395	1	1	FALSE	FALSE
RNA.regulation of transcription	27.3	2	1453	0.258552	418	-1.87421	0.668534	1035	5.37017	1	0.77331	FALSE	FALSE
RNA.regulation of transcription.ABI3/VP1-related B3-domain-containing transcription factor family	27.3.1	2	7	0.116623	2	-0.0156453	0.560012	5	0.0214605	1	0.548221	FALSE	FALSE
RNA.processing	27.1	2	251	1	82	-0.207215	1	169	0.553639	1	1	FALSE	FALSE
RNA.processing.degradation dicer	27.1.20	2	6	1	1	-7.31027e-05	0.760352	5	0.0174994	1	1	FALSE	FALSE
nucleotide metabolism	23	2	145	0.506301	83	-0.356026	0.9998	62	0.208284	1	0.975038	FALSE	FALSE
nucleotide metabolism.phosphotransfer and pyrophosphatases	23.4	2	28	0.270254	17	-0.0836862	0.90248	11	0.0362039	1	0.77331	FALSE	FALSE
nucleotide metabolism.phosphotransfer and pyrophosphatases.misc	23.4.99	2	9	0.191238	9	-0.0498903					0.675799	FALSE	FALSE
RNA.regulation of transcription.MYB-related transcription factor family	27.3.26	2	35	0.24835	13	-0.0666532	0.00870174	22	0.191194	0.142018	0.760332	FALSE	TRUE
RNA.RNA binding	27.4	2	145	0.9998	44	-0.095499	0.968394	101	0.436775	1	1	FALSE	FALSE
TCA / org transformation	8	2	66	0.920384	42	-0.136776	0.238648	24	0.14293	0.761886	1	FALSE	FALSE
TCA / org transformation.TCA	8.1	2	40	0.84777	28	-0.0948897	0.327365	12	0.0704889	0.86861	1	FALSE	FALSE
TCA / org transformation.TCA.pyruvate DH	8.1.1	2	12	0.592118	7	-0.0242634	0.760352	5	0.0162492	1	1	FALSE	FALSE
TCA / org transformation.TCA.pyruvate DH.E1	8.1.1.1	2	5	0.766353	2	-0.00376522	0.844469	3	0.00767379	1	1	FALSE	FALSE
protein	29	2	2650	1	1073	-3.2492	1	1577	6.6947	1	1	FALSE	FALSE
protein.synthesis	29.2	2	593	1	299	-0.699287	1	294	0.802718	1	1	FALSE	FALSE
protein.synthesis.ribosomal protein	29.2.1	2	384	1	195	-0.446327	1	189	0.511643	1	1	FALSE	FALSE
protein.synthesis.ribosomal protein.eukaryotic	29.2.1.2	2	235	1	124	-0.248582	1	111	0.224746	1	1	FALSE	FALSE
protein.synthesis.ribosomal protein.eukaryotic.60S subunit	29.2.1.2.2	2	148	1	76	-0.149849	1	72	0.148701	1	1	FALSE	FALSE
signalling	30	2	949	0.74925	332	-1.36525	0.692338	617	3.17036	1	1	FALSE	FALSE
signalling.calcium	30.3	2	174	0.378676	73	-0.326586	0.134527	101	0.591062	0.601071	0.904209	FALSE	FALSE
lipid metabolism	11	2	332	0.154931	142	-0.68284	0.662633	190	0.967913	1	0.637708	FALSE	FALSE
lipid metabolism.FA synthesis and FA elongation	11.1	2	79	0.694039	34	-0.129916	0.813063	45	0.204799	1	1	FALSE	FALSE
lipid metabolism.FA synthesis and FA elongation.beta ketoacyl CoA synthase	11.1.10	2	8	1	1	-0.000180082	0.294759	7	0.0428809	0.851798	1	FALSE	FALSE
protein.postranslational modification	29.4	2	563	0.981796	172	-0.610273	0.996799	391	1.76873	1	1	FALSE	FALSE
RNA.regulation of transcription.General Transcription	27.3.50	2	25	0.719444	7	-0.0217695	0.682136	18	0.0812034	1	1	FALSE	FALSE
stress	20	2	624	0	274	-1.61309	0.0237047	350	2.06194	0.264904	0	TRUE	TRUE
stress.abiotic	20.2	2	296	0.0342068	141	-0.735687	0.0474095	155	0.936588	0.377379	0.357276	FALSE	TRUE
stress.abiotic.unspecified	20.2.99	2	45	0.494999	22	-0.091223	0.405081	23	0.125088	0.915433	0.967061	FALSE	FALSE
misc	26	2	848	0	408	-2.54708	0.00060012	440	2.69488	0.0179136	0	TRUE	TRUE
misc.cytochrome P450	26.1	2	105	0.00140028	48	-0.349306	0.00270054	57	0.439382	0.0644889	0.0597119	FALSE	TRUE
signalling.G-proteins	30.5	2	185	1	65	-0.142259	1	120	0.427915	1	1	FALSE	FALSE
RNA.regulation of transcription.putative transcription regulator	27.3.67	2	134	0.847369	33	-0.112999	0.767754	101	0.486251	1	1	FALSE	FALSE
cell wall	10	2	315	0.0025005	129	-0.75221	0	186	1.37162	0	0.0785683	TRUE	TRUE
cell wall.precursor synthesis	10.1	2	53	0.619524	30	-0.119143	0.845069	23	0.0941033	1	1	FALSE	FALSE
not assigned.no ontology	35.1	2	1692	0.9979	595	-2.21912	0.320764	1097	5.86315	0.854894	1	FALSE	FALSE
protein.folding	29.6	2	61	0.89998	36	-0.120409	0.996999	25	0.07212	1	1	FALSE	FALSE
RNA.regulation of transcription.AP2/EREBP, APETALA2/Ethylene-responsive element binding protein family	27.3.3	2	64	0.0414083	17	-0.118295	0.00690138	47	0.35192	0.142018	0.372531	FALSE	TRUE
RNA.regulation of transcription.bHLH,Basic Helix-Loop-Helix family	27.3.6	2	74	0.0120024	23	-0.172118	0.281356	51	0.291072	0.83242	0.255908	FALSE	TRUE
Co-factor and vitamine metabolism	18	2	76	0.209842	44	-0.217863	0.870474	32	0.133063	1	0.689933	FALSE	FALSE
Co-factor and vitamine metabolism.molybdenum cofactor	18.1	2	6	0.913483	4	-0.00731736	0.727345	2	0.0054996	1	1	FALSE	FALSE
protein.degradation	29.5	2	1044	0.996799	362	-1.30148	0.722444	682	3.5037	1	1	FALSE	FALSE
protein.degradation.aspartate protease	29.5.4	2	23	0.665733	8	-0.0265504	0.566913	15	0.0728235	1	1	FALSE	FALSE
not assigned.no ontology.tetratricopeptide repeat (TPR)	35.1.27	2	23	0.923885	9	-0.0210815	0.714143	14	0.0612605	1	1	FALSE	FALSE
transport	34	2	751	0.0336067	319	-1.5687	0.00030006	432	2.67089	0.0119424	0.357276	TRUE	TRUE
transport.cyclic nucleotide or calcium regulated channels	34.22	2	15	0.790358	8	-0.0236493	0.727946	7	0.0269184	1	1	FALSE	FALSE
protein.degradation.ubiquitin	29.5.11	2	683	1	211	-0.627159	0.753951	472	2.39681	1	1	FALSE	FALSE
protein.degradation.ubiquitin.E3	29.5.11.4	2	482	0.995999	115	-0.365956	0.339668	367	1.96803	0.889394	1	FALSE	FALSE
protein.degradation.ubiquitin.E3.RING	29.5.11.4.2	2	281	0.967393	82	-0.277893	0.390978	199	1.06608	0.911694	1	FALSE	FALSE
DNA	28	2	379	1	124	-0.311404	0.557111	255	1.32138	1	1	FALSE	FALSE
DNA.synthesis/chromatin structure	28.1	2	249	1	78	-0.164683	0.357471	171	0.928411	0.90446	1	FALSE	FALSE
secondary metabolism	16	2	304	0	179	-1.7637	0.0244049	125	0.786322	0.264904	0	TRUE	TRUE
secondary metabolism.flavonoids	16.8	2	65	0	43	-0.920181	0.0617123	22	0.15678	0.438356	0	TRUE	TRUE
secondary metabolism.flavonoids.dihydroflavonols	16.8.3	2	22	0	14	-0.289028	0.407882	8	0.0430358	0.915433	0	TRUE	TRUE
development.late embryogenesis abundant	33.2	2	9	0.0683137	6	-0.0459715	0.0182036	3	0.0417808	0.241502	0.411952	FALSE	TRUE
hormone metabolism	17	2	355	0.0327065	137	-0.721318	0	218	1.58984	0	0.357276	TRUE	TRUE
hormone metabolism.ethylene	17.5	2	66	0.0508102	26	-0.161381	0.0860172	40	0.260873	0.513168	0.390424	FALSE	FALSE
hormone metabolism.ethylene.synthesis-degradation	17.5.1	2	22	0.331866	9	-0.0428748	0.226445	13	0.0816451	0.751044	0.835967	FALSE	FALSE
hormone metabolism.ethylene.synthesis-degradation.1-aminocyclopropane-1-carboxylate synthase	17.5.1.1	2	8	0.182637	5	-0.0290657	0.191438	3	0.0228792	0.676264	0.66892	FALSE	FALSE
DNA.repair	28.2	2	67	0.955391	21	-0.0579218	0.658332	46	0.223993	1	1	FALSE	FALSE
RNA.regulation of transcription.Orphan family	27.3.34	2	11	0.143629	2	-0.0141813	0.992098	9	0.0187814	1	0.61688	FALSE	FALSE
protein.postranslational modification.kinase	29.4.1	2	108	0.830566	43	-0.154655	0.766753	65	0.307459	1	1	FALSE	FALSE
protein.postranslational modification.kinase.receptor like cytoplasmatic kinase V	29.4.1.55	2	8	0.623925	2	-0.00539705	0.383777	6	0.0335326	0.909185	1	FALSE	FALSE
signalling.MAP kinases	30.6	2	42	0.575615	17	-0.0649818	0.924185	25	0.0965877	1	1	FALSE	FALSE
lipid metabolism.Phospholipid synthesis	11.3	2	49	0.286557	22	-0.107247	0.934187	27	0.102748	1	0.77331	FALSE	FALSE
transport.Major Intrinsic Proteins	34.19	2	24	0.579616	5	-0.0176506	0.0134027	19	0.161357	0.19051	1	FALSE	TRUE
transport.Major Intrinsic Proteins.PIP	34.19.1	2	13	0.834067	2	-0.00284902	0.0217043	11	0.103372	0.264904	1	FALSE	TRUE
protein.targeting	29.3	2	258	1	130	-0.361964	1	128	0.407584	1	1	FALSE	FALSE
protein.targeting.secretory pathway	29.3.4	2	130	0.996199	64	-0.186858	1	66	0.198916	1	1	FALSE	FALSE
protein.targeting.secretory pathway.unspecified	29.3.4.99	2	71	0.946189	46	-0.150225	0.706641	25	0.114966	1	1	FALSE	FALSE
protein.degradation.ubiquitin.E3.BTB/POZ Cullin3	29.5.11.4.5	2	11	0.904881	1	-0.000655548	0.0981196	10	0.0767024	0.55788	1	FALSE	FALSE
protein.degradation.ubiquitin.E3.BTB/POZ Cullin3.BTB/POZ	29.5.11.4.5.2	2	9	0.904881	1	-0.000655548	0.0489098	8	0.0708646	0.384199	1	FALSE	TRUE
lipid metabolism.lipid degradation	11.9	2	107	0.103621	44	-0.235542	0.184137	63	0.369023	0.662227	0.528731	FALSE	FALSE
lipid metabolism.lipid degradation.beta-oxidation	11.9.4	2	31	0.0357071	16	-0.114836	0.452591	15	0.0794443	0.938182	0.357276	FALSE	TRUE
lipid metabolism.lipid degradation.beta-oxidation.acyl-CoA thioesterase	11.9.4.5	2	7	0.0280056	5	-0.0520568	0.869774	2	0.00335523	1	0.357276	FALSE	TRUE
transport.potassium	34.15	2	37	0.915383	14	-0.0366565	0.261552	23	0.135811	0.80488	1	FALSE	FALSE
misc.short chain dehydrogenase/reductase (SDR)	26.22	2	34	0.222344	20	-0.102723	0.605621	14	0.0651557	1	0.709838	FALSE	FALSE
cell	31	2	651	1	257	-0.79194	1	394	1.69328	1	1	FALSE	FALSE
cell.organisation	31.1	2	307	0.986297	122	-0.406396	0.902781	185	0.878308	1	1	FALSE	FALSE
not assigned.no ontology.armadillo/beta-catenin repeat family protein	35.1.3	2	26	0.733147	9	-0.0285321	0.254051	17	0.103429	0.785846	1	FALSE	FALSE
protein.degradation.subtilases	29.5.1	2	27	0.665333	9	-0.0298044	0.0371074	18	0.142645	0.325781	1	FALSE	TRUE
transport.unspecified anions	34.18	2	15	0.111822	6	-0.0396828	0.772655	9	0.0352288	1	0.542748	FALSE	FALSE
RNA.regulation of transcription.unclassified	27.3.99	2	213	0.995999	68	-0.195303	0.971094	145	0.640477	1	1	FALSE	FALSE
cell.cycle	31.3	2	102	0.994599	52	-0.147742	0.976995	50	0.191889	1	1	FALSE	FALSE
cell.cycle.peptidylprolyl isomerase	31.3.1	2	30	0.995599	21	-0.0443962	0.984197	9	0.0203092	1	1	FALSE	FALSE
not assigned.no ontology.pentatricopeptide (PPR) repeat-containing protein	35.1.5	2	390	1	85	-0.214845	0	305	2.06404	0	1	TRUE	TRUE
cell wall.precursor synthesis.GAE	10.1.6	2	6	0.490098	2	-0.00669751	0.959992	4	0.0078319	1	0.962462	FALSE	FALSE
N-metabolism	12	2	23	0.843169	8	-0.0216304	0.110922	15	0.10561	0.586551	1	FALSE	FALSE
N-metabolism.misc	12.4	2	5	0.409282	1	-0.00362565	0.823265	4	0.0114279	1	0.904968	FALSE	FALSE
secondary metabolism.flavonoids.chalcones	16.8.2	2	9	0.00010002	6	-0.133134	0.783557	3	0.0078036	1	0.00597119	TRUE	TRUE
signalling.light	30.11	2	89	0.00030006	25	-0.251221	0.163133	64	0.37825	0.636537	0.014928	TRUE	TRUE
signalling.light.COP9 signalosome	30.11.1	2	12	0.928286	8	-0.0170774	0.882476	4	0.0101678	1	1	FALSE	FALSE
not assigned.no ontology.proline rich family	35.1.42	2	16	0.460692	5	-0.0193471	0.818664	11	0.0409653	1	0.932316	FALSE	FALSE
stress.biotic	20.1	2	321	0	128	-0.845693	0.0823165	193	1.12275	0.506628	0	TRUE	TRUE
PS	1	2	202	0.434787	82	-0.360419	0.00810162	120	0.797676	0.142018	0.917201	FALSE	TRUE
PS.lightreaction	1.1	2	144	0.163433	41	-0.211553	0.00040008	103	0.753523	0.014928	0.637708	TRUE	TRUE
PS.lightreaction.other electron carrier (ox/red)	1.1.5	2	14	0.420884	7	-0.0292953	0.727946	7	0.0275003	1	0.917036	FALSE	FALSE
PS.lightreaction.other electron carrier (ox/red).ferredoxin	1.1.5.2	2	6	0.20184	4	-0.0228587	0.869774	2	0.00390494	1	0.688564	FALSE	FALSE
secondary metabolism.wax	16.7	2	10	0.824865	5	-0.0125226	0.924085	5	0.0127309	1	1	FALSE	FALSE
protein.targeting.chloroplast	29.3.3	2	36	0.575615	17	-0.0658401	0.925485	19	0.0688586	1	1	FALSE	FALSE
protein.degradation.cysteine protease	29.5.3	2	41	0.0384077	11	-0.0847014	0.141928	30	0.188111	0.602586	0.372531	FALSE	TRUE
hormone metabolism.gibberelin	17.6	2	29	0.0860172	8	-0.0548369	0.00810162	21	0.1853	0.142018	0.458502	FALSE	TRUE
hormone metabolism.gibberelin.synthesis-degradation	17.6.1	2	14	0.0541108	4	-0.0354038	0.117924	10	0.0753412	0.601071	0.390424	FALSE	FALSE
mitochondrial electron transport / ATP synthesis	9	2	129	0.832366	71	-0.266271	0.975895	58	0.225655	1	1	FALSE	FALSE
mitochondrial electron transport / ATP synthesis.cytochrome c oxidase	9.7	2	22	0.829466	14	-0.0434361	0.912683	8	0.0242587	1	1	FALSE	FALSE
cell wall.degradation	10.6	2	68	0.420284	23	-0.099468	0.0010002	45	0.380029	0.0284343	0.917036	TRUE	TRUE
cell wall.degradation.pectate lyases and polygalacturonases	10.6.3	2	44	0.391078	16	-0.0727244	0.0566113	28	0.196687	0.422462	0.904968	FALSE	FALSE
amino acid metabolism	13	2	239	0.0403081	156	-0.801188	0.065213	83	0.516045	0.4527	0.372531	FALSE	TRUE
amino acid metabolism.synthesis	13.1	2	168	0.156931	122	-0.589418	0.286057	46	0.259264	0.841262	0.637708	FALSE	FALSE
amino acid metabolism.synthesis.aspartate family	13.1.3	2	45	0.406681	33	-0.144748	0.129326	12	0.0862846	0.601071	0.904968	FALSE	FALSE
amino acid metabolism.synthesis.aspartate family.methionine	13.1.3.4	2	23	0.080016	15	-0.0956574	0.993399	8	0.0147484	1	0.439697	FALSE	FALSE
transport.ABC transporters and multidrug resistance systems	34.16	2	95	0.354871	39	-0.176933	0.00010002	56	0.479248	0.00542836	0.86827	TRUE	TRUE
protein.degradation.serine protease	29.5.5	2	62	0.245149	32	-0.156113	0.373875	30	0.166583	0.909185	0.758311	FALSE	FALSE
cell wall.degradation.mannan-xylose-arabinose-fucose	10.6.2	2	16	0.967093	3	-0.002855	0.0005001	13	0.160072	0.0165867	1	TRUE	TRUE
lipid metabolism.lipid degradation.lipases	11.9.2	2	31	0.481296	10	-0.0407965	0.0425085	21	0.157286	0.353296	0.95778	FALSE	TRUE
lipid metabolism.lipid degradation.lipases.triacylglycerol lipase	11.9.2.1	2	21	0.281656	7	-0.0351367	0.205441	14	0.0903201	0.70895	0.77331	FALSE	FALSE
RNA.transcription	27.2	2	76	1	35	-0.0653625	0.996299	41	0.133365	1	1	FALSE	FALSE
protein.targeting.nucleus	29.3.1	2	40	0.9999	16	-0.0222361	0.95189	24	0.0845892	1	1	FALSE	FALSE
misc.UDP glucosyl and glucoronyl transferases	26.2	2	126	0.00510102	59	-0.386134	0.0733147	67	0.423101	0.480976	0.132405	FALSE	TRUE
cell wall.cellulose synthesis	10.2	2	44	0.0020004	16	-0.165912	0.0728146	28	0.189884	0.480976	0.0702493	FALSE	TRUE
cell wall.cellulose synthesis.cellulose synthase	10.2.1	2	24	0.0432086	7	-0.0601399	0.0841168	17	0.123774	0.512426	0.379346	FALSE	TRUE
RNA.regulation of transcription.Histone acetyltransferases	27.3.54	2	17	0.770154	3	-0.00714971	0.281656	14	0.0836564	0.83242	1	FALSE	FALSE
stress.abiotic.drought/salt	20.2.3	2	64	0.625625	25	-0.0967205	0.863773	39	0.168564	1	1	FALSE	FALSE
misc.gluco-, galacto- and mannosidases	26.3	2	56	0.212643	22	-0.113817	0.00020004	34	0.325774	0.00995199	0.689933	TRUE	TRUE
misc.gluco-, galacto- and mannosidases.endoglucanase	26.3.4	2	7	0.319164	5	-0.024499	0.869774	2	0.00380401	1	0.824852	FALSE	FALSE
RNA.processing.splicing	27.1.1	2	56	0.971894	10	-0.0210417	0.959892	46	0.179946	1	1	FALSE	FALSE
Co-factor and vitamine metabolism.thiamine	18.2	2	7	0.170634	6	-0.0365609	0.125125	1	0.0104579	0.601071	0.648194	FALSE	FALSE
protein.degradation.AAA type	29.5.9	2	33	0.055111	14	-0.0973546	0.230546	19	0.115696	0.757212	0.390424	FALSE	FALSE
signalling.misc	30.8	2	12	0.886577	3	-0.00508007	0.984197	9	0.0198765	1	1	FALSE	FALSE
misc.glutathione S transferases	26.9	2	40	0.00160032	25	-0.220284	0.685037	15	0.06578	1	0.0636927	FALSE	TRUE
protein.degradation.ubiquitin.E3.SCF	29.5.11.4.3	2	177	0.961892	30	-0.0858436	0.441088	147	0.778774	0.935207	1	FALSE	FALSE
redox	21	2	175	0.014803	116	-0.647669	0.279156	59	0.331984	0.83242	0.291096	FALSE	TRUE
redox.glutaredoxins	21.4	2	30	0.0156031	18	-0.142961	0.0118024	12	0.117452	0.17615	0.291096	FALSE	TRUE
nucleotide metabolism.salvage	23.3	2	47	0.260952	25	-0.121236	0.974595	22	0.0721105	1	0.77331	FALSE	FALSE
nucleotide metabolism.salvage.nucleoside kinases	23.3.2	2	8	0.644929	5	-0.0160354	0.844469	3	0.00683983	1	1	FALSE	FALSE
amino acid metabolism.degradation	13.2	2	65	0.0343069	32	-0.204071	0.0355071	33	0.234504	0.321178	0.357276	FALSE	TRUE
amino acid metabolism.degradation.branched chain group	13.2.4	2	17	0.0145029	5	-0.0618061	0.0223045	12	0.108273	0.264904	0.291096	FALSE	TRUE
PS.lightreaction.photosystem I	1.1.2	2	26	0.831166	3	-0.00607771	0.0133027	23	0.188565	0.19051	1	FALSE	TRUE
PS.lightreaction.photosystem I.PSI polypeptide subunits	1.1.2.2	2	18				0.030106	18	0.143772	0.30055		FALSE	TRUE
not assigned.no ontology.agenet domain-containing protein	35.1.2	2	16	0.936787	3	-0.0034432	0.136227	13	0.0894921	0.601071	1	FALSE	FALSE
major CHO metabolism	2	2	82	0.00110022	51	-0.372969	0.272354	31	0.180999	0.825358	0.0505255	FALSE	TRUE
major CHO metabolism.synthesis	2.1	2	28	0.0288058	23	-0.156495	0.625625	5	0.0206895	1	0.357276	FALSE	TRUE
major CHO metabolism.synthesis.starch	2.1.2	2	20	0.0561112	17	-0.111625	0.578516	3	0.0121528	1	0.390424	FALSE	FALSE
not assigned.no ontology.BSD domain-containing protein	35.1.8	2	5	0.95169	2	-0.00158233	0.977395	3	0.00376222	1	1	FALSE	FALSE
RNA.processing.ribonucleases	27.1.19	2	38	0.829466	14	-0.0422839	1	24	0.0517061	1	1	FALSE	FALSE
protein.degradation.autophagy	29.5.2	2	20	0.808562	1	-0.000783298	0.467794	19	0.0975698	0.949907	1	FALSE	FALSE
signalling.receptor kinases	30.2	2	343	0.555611	117	-0.49185	0.452591	226	1.19793	0.938182	1	FALSE	FALSE
signalling.receptor kinases.misc	30.2.99	2	49	0.404881	21	-0.0935831	0.375675	28	0.15429	0.909185	0.904968	FALSE	FALSE
tetrapyrrole synthesis	19	2	43	0.480896	19	-0.0790137	0.238648	24	0.145437	0.761886	0.95778	FALSE	FALSE
secondary metabolism.flavonoids.anthocyanins	16.8.1	2	16	0	11	-0.305077	0.045109	5	0.0512728	0.36392	0	TRUE	TRUE
secondary metabolism.flavonoids.anthocyanins.anthocyanin 5-aromatic acyltransferase	16.8.1.21	2	8	0.00010002	6	-0.170245	0.0164033	2	0.0350986	0.227739	0.00597119	TRUE	TRUE
transport.misc	34.99	2	91	0.0575115	47	-0.26486	0.415883	44	0.238792	0.922982	0.390424	FALSE	FALSE
PS.lightreaction.photosystem II	1.1.1	2	59	0.0359072	15	-0.110209	0	44	0.403728	0	0.357276	TRUE	TRUE
PS.lightreaction.photosystem II.PSII polypeptide subunits	1.1.1.2	2	43	0.207041	12	-0.0650624	0.0541108	31	0.213336	0.408913	0.689933	FALSE	FALSE
redox.thioredoxin	21.1	2	61	0.5008	43	-0.183103	0.44779	18	0.0951257	0.938001	0.970707	FALSE	FALSE
cell wall.cell wall proteins	10.5	2	53	0.0595119	19	-0.121646	0.0426085	34	0.235392	0.353296	0.390424	FALSE	TRUE
cell wall.cell wall proteins.AGPs	10.5.1	2	29	0.0744149	10	-0.069066	0.0765153	19	0.135296	0.482724	0.430041	FALSE	FALSE
cell wall.cell wall proteins.AGPs.AGP	10.5.1.1	2	27	0.0744149	10	-0.069066	0.214643	17	0.104991	0.728079	0.430041	FALSE	FALSE
RNA.regulation of transcription.SNF7	27.3.71	2	12	0.9996	8	-0.00767815	0.959992	4	0.00740377	1	1	FALSE	FALSE
RNA.regulation of transcription.bZIP transcription factor family	27.3.35	2	50	0.211742	19	-0.0995007	0.159532	31	0.193875	0.632475	0.689933	FALSE	FALSE
lipid metabolism.'exotics'(steroids, squalene etc)	11.8	2	53	0.642729	21	-0.0796054	0.578116	32	0.160279	1	1	FALSE	FALSE
lipid metabolism.'exotics' (steroids, squalene etc).phosphatidylcholinesterol O-acyltransferase	11.8.10	2	6	0.302761	2	-0.00954301	0.157732	4	0.0311947	0.631985	0.802591	FALSE	FALSE
misc.acid and other phosphatases	26.13	2	45	0.0584117	16	-0.108079	0.869774	29	0.11874	1	0.390424	FALSE	FALSE
RNA.regulation of transcription.SET-domain transcriptional regulator family	27.3.69	2	31	0.790358	8	-0.0234009	0.942989	23	0.0846213	1	1	FALSE	FALSE
protein.targeting.mitochondria	29.3.2	2	30	0.993899	22	-0.0500185	0.984897	8	0.018002	1	1	FALSE	FALSE
not assigned.no ontology.hydroxyproline rich proteins	35.1.41	2	41	0.215943	10	-0.0531277	0.912082	31	0.123499	1	0.696855	FALSE	FALSE
RNA.regulation of transcription.Aux/IAA family	27.3.40	2	21	0.265453	6	-0.0316489	0.627425	15	0.0699195	1	0.77331	FALSE	FALSE
not assigned.no ontology.C2 domain-containing protein	35.1.19	2	32	0.719444	7	-0.0219808	0.0175035	25	0.1984	0.237491	1	FALSE	TRUE
protein.synthesis.initiation	29.2.3	2	75	0.9991	35	-0.0799471	0.9999	40	0.108344	1	1	FALSE	FALSE
misc.oxidases - copper, flavone etc	26.7	2	72	0.0156031	40	-0.260316	0.903181	32	0.130907	1	0.291096	FALSE	TRUE
protein.synthesis.ribosomal protein.eukaryotic.40S subunit	29.2.1.2.1	2	87	0.9999	48	-0.0987327	1	39	0.0760455	1	1	FALSE	FALSE
hormone metabolism.ethylene.signal transduction	17.5.2	2	26	0.329966	10	-0.0462574	0.0768154	16	0.117284	0.482724	0.834702	FALSE	FALSE
TCA / org transformation.other organic acid transformatons	8.2	2	19	0.721044	10	-0.0328606	0.475695	9	0.0453213	0.961846	1	FALSE	FALSE
minor CHO metabolism	3	2	101	0.0575115	47	-0.262923	0.0015003	54	0.427436	0.0407127	0.390424	TRUE	TRUE
minor CHO metabolism.others	3.5	2	37	0.0803161	21	-0.126472	0.626525	16	0.0745737	1	0.439697	FALSE	FALSE
hormone metabolism.abscisic acid	17.1	2	38	0.504301	11	-0.0447457	0.00940188	27	0.218308	0.147708	0.974329	FALSE	TRUE
hormone metabolism.abscisic acid.synthesis-degradation	17.1.1	2	13	0.188638	3	-0.0181501	0.0085017	10	0.106988	0.142018	0.675799	FALSE	TRUE
amino acid metabolism.degradation.branched chain group.shared	13.2.4.1	2	8	0.116623	2	-0.0157347	0.0866173	6	0.0524082	0.513168	0.548221	FALSE	FALSE
cell.vesicle transport	31.4	2	138	0.9994	42	-0.102234	0.9995	96	0.335008	1	1	FALSE	FALSE
not assigned.no ontology.glycine rich proteins	35.1.40	2	40	0.843169	8	-0.0221687	0.00010002	32	0.339234	0.00542836	1	TRUE	TRUE
protein.degradation.ubiquitin.proteasom	29.5.11.20	2	57	0.931486	50	-0.16426	0.997299	7	0.0103793	1	1	FALSE	FALSE
protein.degradation.ubiquitin.ubiquitin protease	29.5.11.5	2	21	0.923885	7	-0.0153099	0.953291	14	0.0437435	1	1	FALSE	FALSE
misc.O-methyl transferases	26.6	2	18	0.0294059	12	-0.0966289	0.491198	6	0.0287467	0.964195	0.357276	FALSE	TRUE
major CHO metabolism.synthesis.sucrose	2.1.1	2	8	0.0766153	6	-0.0448703	0.460492	2	0.00853667	0.938272	0.435613	FALSE	FALSE
redox.thioredoxin.PDIL	21.1.1	2	13	0.14873	10	-0.0585861	0.644129	3	0.0113594	1	0.625293	FALSE	FALSE
RNA.regulation of transcription.C2H2 zinc finger family	27.3.11	2	71	0.156631	19	-0.105362	0.569314	52	0.264349	1	0.637708	FALSE	FALSE
not assigned.no ontology.epsin N-terminal homology (ENTH) domain-containing protein	35.1.21	2	14	0.323965	1	-0.00463823	0.40218	13	0.0708436	0.915433	0.833651	FALSE	FALSE
transport.sugars	34.2	2	59	0.0546109	20	-0.130519	0.00030006	39	0.344402	0.0119424	0.390424	TRUE	TRUE
RNA.regulation of transcription.Chromatin Remodeling Factors	27.3.44	2	37	0.94859	6	-0.0108381	0.476895	31	0.160371	0.961846	1	FALSE	FALSE
protein.degradation.metalloprotease	29.5.7	2	32	0.194539	20	-0.106698	0.997299	12	0.0245614	1	0.67918	FALSE	FALSE
protein.glycosylation	29.7	2	40	0.9978	19	-0.0355162	0.956791	21	0.0719183	1	1	FALSE	FALSE
hormone metabolism.auxin	17.2	2	113	0.487497	44	-0.185754	0.00010002	69	0.554933	0.00542836	0.962462	TRUE	TRUE
hormone metabolism.auxin.signal transduction	17.2.2	2	20	0.878576	7	-0.0167443	0.305061	13	0.0778808	0.851798	1	FALSE	FALSE
protein.synthesis.ribosomal protein.prokaryotic	29.2.1.1	2	141	0.9984	67	-0.18705	0.9995	74	0.254652	1	1	FALSE	FALSE
protein.synthesis.ribosomal protein.prokaryotic.chloroplast	29.2.1.1.1	2	73	1	30	-0.0584858	0.9983	43	0.133021	1	1	FALSE	FALSE
protein.synthesis.ribosomal protein.prokaryotic.chloroplast.50S subunit	29.2.1.1.1.2	2	46	0.9992	24	-0.0453088	0.9991	22	0.0548298	1	1	FALSE	FALSE
signalling.in sugar and nutrient physiology	30.1	2	31	0.666533	13	-0.0467832	0.217844	18	0.112013	0.730633	1	FALSE	FALSE
RNA.regulation of transcription.HB,Homeobox transcription factor family	27.3.22	2	52	0.227846	11	-0.056936	0.84957	41	0.17878	1	0.720335	FALSE	FALSE
stress.abiotic.cold	20.2.2	2	13	0.0656131	5	-0.0400938	0.0807161	8	0.0653193	0.501954	0.406407	FALSE	FALSE
transport.metal	34.12	2	57	0.0508102	23	-0.14491	0.434887	34	0.180702	0.935207	0.390424	FALSE	FALSE
cell wall.pectin*esterases	10.8	2	34	0.135627	13	-0.0751049	0.146429	21	0.138116	0.611317	0.604249	FALSE	FALSE
cell wall.pectin*esterases.PME	10.8.1	2	18	0.534107	8	-0.0309512	0.140728	10	0.0713013	0.602586	0.999567	FALSE	FALSE
RNA.regulation of transcription.PHD finger transcription factor	27.3.63	2	10	0.460192	1	-0.00338385	0.421684	9	0.0482122	0.92895	0.932316	FALSE	FALSE
RNA.processing.RNA helicase	27.1.2	2	32	0.694839	4	-0.0118126	0.764353	28	0.124358	1	1	FALSE	FALSE
protein.targeting.secretory pathway.golgi	29.3.4.2	2	16	0.975895	4	-0.00441457	0.9994	12	0.0214356	1	1	FALSE	FALSE
hormone metabolism.auxin.synthesis-degradation	17.2.1	2	13	0.265453	6	-0.0313993	0.034807	7	0.0666733	0.319689	0.77331	FALSE	TRUE
minor CHO metabolism.callose	3.6	2	14	0.831166	3	-0.00548747	0.120224	11	0.0808412	0.601071	1	FALSE	FALSE
nucleotide metabolism.degradation	23.2	2	28	0.723845	13	-0.0442799	0.742649	15	0.0620912	1	1	FALSE	FALSE
nucleotide metabolism.degradation.pyrimidine	23.2.1	2	5	0.904881	1	-0.00041902	0.690838	4	0.0136019	1	1	FALSE	FALSE
minor CHO metabolism.myo-inositol	3.4	2	14	0.191238	9	-0.049482	0.175335	5	0.0377806	0.654219	0.675799	FALSE	FALSE
hormone metabolism.salicylic acid	17.8	2	11	0.655931	7	-0.0238171	0.395079	4	0.0212154	0.911694	1	FALSE	FALSE
hormone metabolism.salicylic acid.synthesis-degradation	17.8.1	2	11	0.655931	7	-0.0238171	0.395079	4	0.0212154	0.911694	1	FALSE	FALSE
hormone metabolism.ethylene.induced-regulated-responsive-activated	17.5.3	2	18	0.0184037	7	-0.0722489	0.360572	11	0.0619445	0.90446	0.323147	FALSE	TRUE
cell.division	31.2	2	96	0.813063	37	-0.129651	0.763253	59	0.277243	1	1	FALSE	FALSE
transport.amino acids	34.3	2	47	0.353471	17	-0.0783007	0.170834	30	0.187489	0.641434	0.86827	FALSE	FALSE
RNA.regulation of transcription.C2C2(Zn) CO-like, Constans-like zinc finger family	27.3.7	2	20	0.0490098	4	-0.0368563	0.0615123	16	0.120609	0.438356	0.390424	FALSE	TRUE
lipid metabolism.FA desaturation	11.2	2	13	0.211142	7	-0.0378367	0.941388	6	0.015347	1	0.689933	FALSE	FALSE
lipid metabolism.FA desaturation.desaturase	11.2.1	2	6	0.39998	4	-0.0175752	0.727345	2	0.00553945	1	0.904968	FALSE	FALSE
protein.degradation.ubiquitin.E3.SCF.FBOX	29.5.11.4.3.2	2	163	0.897479	24	-0.0735324	0.493099	139	0.729818	0.964195	1	FALSE	FALSE
Biodegradation of Xenobiotics	24	2	21	0.39838	11	-0.049112	0.0230046	10	0.0934559	0.264904	0.904968	FALSE	TRUE
Biodegradation of Xenobiotics.hydroxyacylglutathione hydrolase	24.1	2	5	0.65123	1	-0.00188916	0.560612	4	0.0174986	1	1	FALSE	FALSE
RNA.regulation of transcription.MYB domain transcription factor family	27.3.25	2	66	0.0075015	26	-0.197172	0.306761	40	0.228442	0.851798	0.172246	FALSE	TRUE
protein.synthesis.elongation	29.2.4	2	32	0.883177	13	-0.0366431	0.995799	19	0.0497563	1	1	FALSE	FALSE
RNA.regulation of transcription.Global transcription factor group	27.3.52	2	12	0.886577	3	-0.00524277	0.872474	9	0.0289324	1	1	FALSE	FALSE
lipid metabolism.lipid degradation.beta-oxidation.acyl CoA DH	11.9.4.2	2	9				0.178936	9	0.0608968	0.655366		FALSE	FALSE
minor CHO metabolism.trehalose	3.2	2	16	0.0531106	6	-0.0505004	0.0005001	10	0.13812	0.0165867	0.390424	TRUE	TRUE
minor CHO metabolism.trehalose.potential TPS/TPP	3.2.3	2	7	0.0289058	1	-0.0169562	0.00010002	6	0.112629	0.00542836	0.357276	TRUE	TRUE
stress.abiotic.heat	20.2.1	2	135	0.0592118	71	-0.386043	0.276755	64	0.35941	0.83242	0.390424	FALSE	FALSE
transport.metabolite transporters at the envelope membrane	34.8	2	22	0.0810162	14	-0.0898478	0.9984	8	0.0136075	1	0.439697	FALSE	FALSE
lipid metabolism.lipid degradation.beta-oxidation.enoyl CoA hydratase	11.9.4.3	2	9	0.0860172	8	-0.0564366	0.20024	1	0.00785033	0.695019	0.458502	FALSE	FALSE
amino acid metabolism.degradation.aromatic aa	13.2.6	2	17	0.172635	11	-0.060862	0.491198	6	0.0300079	0.964195	0.648194	FALSE	FALSE
amino acid metabolism.degradation.aromatic aa.tryptophan	13.2.6.3	2	11	0.0880176	7	-0.0501135	0.444889	4	0.0201282	0.935207	0.460934	FALSE	FALSE
secondary metabolism.isoprenoids	16.1	2	73	0.192438	35	-0.175421	0.0418084	38	0.262212	0.353296	0.675799	FALSE	TRUE
secondary metabolism.isoprenoids.tocopherol biosynthesis	16.1.3	2	8	0.129226	6	-0.0392044	0.319064	2	0.0113619	0.854175	0.589882	FALSE	FALSE
redox.ascorbate and glutathione	21.2	2	56	0.0331066	37	-0.230182	0.925485	19	0.0687386	1	0.357276	FALSE	TRUE
DNA.unspecified	28.99	2	63	0.742549	25	-0.0887992	0.835567	38	0.16898	1	1	FALSE	FALSE
protein.postranslational modification.kinase.receptor like cytoplasmatic kinase VIII	29.4.1.58	2	7	0.409282	1	-0.00349199	0.491198	6	0.0294664	0.964195	0.904968	FALSE	FALSE
protein.synthesis.ribosome biogenesis	29.2.2	2	85	0.9993	49	-0.123025	0.9997	36	0.0980146	1	1	FALSE	FALSE
protein.synthesis.ribosome biogenesis.Assembly factors	29.2.2.2	2	5	0.831166	3	-0.00580732	0.727345	2	0.00497055	1	1	FALSE	FALSE
protein.synthesis.ribosome biogenesis.Pre-rRNA processing and modifications	29.2.2.3	2	56	0.996499	31	-0.0739052	0.996999	25	0.0700119	1	1	FALSE	FALSE
protein.synthesis.ribosome biogenesis.Pre-rRNA processing and modifications.misc	29.2.2.3.99	2	9	0.831166	3	-0.00604119	0.941388	6	0.0149454	1	1	FALSE	FALSE
DNA.synthesis/chromatin structure.retrotransposon/transposase	28.1.1	2	15	0.904881	1	-0.000379339	0	14	0.196825	0	1	TRUE	TRUE
DNA.synthesis/chromatin structure.histone	28.1.3	2	43	0.991798	17	-0.0350091	0.90218	26	0.102174	1	1	FALSE	FALSE
DNA.synthesis/chromatin structure.histone.H1	28.1.3.1	2	6	0.904881	1	-0.000599412	0.106621	5	0.0424237	0.578663	1	FALSE	FALSE
secondary metabolism.isoprenoids.carotenoids	16.1.4	2	17	0.113323	12	-0.0726071	0.625625	5	0.01978	1	0.545594	FALSE	FALSE
signalling.receptor kinases.leucine rich repeat VIII	30.2.8	2	19	0.307862	4	-0.0190505	0.224345	15	0.0923568	0.748234	0.802591	FALSE	FALSE
signalling.receptor kinases.leucine rich repeat VIII.VIII-1	30.2.8.1	2	5	0.460192	1	-0.00338122	0.178736	4	0.0297193	0.655366	0.932316	FALSE	FALSE
misc.calcineurin-like phosphoesterase family protein	26.27	2	7	0.956191	5	-0.00735805	0.661332	2	0.00588166	1	1	FALSE	FALSE
transport.metabolite transporters at the mitochondrial membrane	34.9	2	62	0.469494	37	-0.16014	0.420184	25	0.134161	0.92895	0.946918	FALSE	FALSE
glycolysis	4	2	60	0.135427	42	-0.219654	0.832066	18	0.0724595	1	0.604249	FALSE	FALSE
glycolysis.cytosolic branch	4.1	2	40	0.145129	28	-0.149616	0.774155	12	0.0480367	1	0.618872	FALSE	FALSE
mitochondrial electron transport / ATP synthesis.NADH-DH	9.2	2	5	0.130426	3	-0.0212709	0.80136	2	0.00456623	1	0.589882	FALSE	FALSE
mitochondrial electron transport / ATP synthesis.NADH-DH.type II	9.2.1	2	5	0.130426	3	-0.0212709	0.80136	2	0.00456623	1	0.589882	FALSE	FALSE
protein.synthesis.ribosomal protein.prokaryotic.unknown organellar	29.2.1.1.3	2	42	0.661232	27	-0.102256	0.967694	15	0.0462962	1	1	FALSE	FALSE
protein.synthesis.ribosomal protein.prokaryotic.unknown organellar.30S subunit	29.2.1.1.3.1	2	15	0.644929	5	-0.0163632	0.811562	10	0.0364413	1	1	FALSE	FALSE
lipid metabolism.'exotics' (steroids, squalene etc).sphingolipids	11.8.1	2	21	0.518804	5	-0.018245	0.394079	16	0.0878914	0.911694	0.975483	FALSE	FALSE
lipid metabolism.'exotics' (steroids, squalene etc).methylsterol monooxygenase	11.8.2	2	5	0.403581	3	-0.012327	0.661332	2	0.0065203	1	0.904968	FALSE	FALSE
misc.nitrilases, *nitrile lyases, berberine bridge enzymes, reticuline oxidases, troponine reductases	26.8	2	50	0.0025005	23	-0.197012	0.0446089	27	0.195531	0.36392	0.0785683	FALSE	TRUE
RNA.regulation of transcription.GRAS transcription factor family	27.3.21	2	6				0.29866	6	0.0368543	0.851798		FALSE	FALSE
protein.postranslational modification.kinase.receptor like cytoplasmatic kinase VII	29.4.1.57	2	35	0.624525	16	-0.0599029	0.806261	19	0.078277	1	1	FALSE	FALSE
metal handling	15	2	46	0.069814	22	-0.134363	0.143329	24	0.155108	0.602586	0.412663	FALSE	FALSE
metal handling.binding, chelation and storage	15.2	2	33	0.0418084	18	-0.125151	0.39858	15	0.0821277	0.911694	0.372531	FALSE	TRUE
secondary metabolism.sulfur-containing	16.5	2	59	0.0693139	41	-0.233299	0.0714143	18	0.130088	0.479037	0.412663	FALSE	FALSE
secondary metabolism.sulfur-containing.glucosinolates	16.5.1	2	55	0.0560112	39	-0.225873	0.132226	16	0.107684	0.601071	0.390424	FALSE	FALSE
secondary metabolism.sulfur-containing.glucosinolates.regulation	16.5.1.2	2	7	0.304561	6	-0.0296735	0.441088	1	0.0044237	0.935207	0.802591	FALSE	FALSE
RNA.regulation of transcription.C2C2(Zn) DOF zinc finger family	27.3.8	2	25	0.288858	9	-0.0438481	0.109122	16	0.111242	0.586551	0.77331	FALSE	FALSE
signalling.receptor kinases.leucine rich repeat VIII.VIII-2	30.2.8.2	2	14	0.271654	3	-0.0156693	0.360572	11	0.0626375	0.90446	0.77331	FALSE	FALSE
DNA.synthesis/chromatin structure.histone.core	28.1.3.2	2	36	0.991898	16	-0.0344097	0.985397	20	0.0595109	1	1	FALSE	FALSE
DNA.synthesis/chromatin structure.histone.core.H4	28.1.3.2.4	2	8	0.65123	1	-0.00166315	0.966693	7	0.0162021	1	1	FALSE	FALSE
transport.calcium	34.21	2	20	0.288858	9	-0.0432402	0.862873	11	0.037764	1	0.77331	FALSE	FALSE
stress.biotic.PR-proteins	20.1.7	2	163	0.00280056	59	-0.401403	0.0260052	104	0.65962	0.277234	0.0796159	FALSE	TRUE
development.storage proteins	33.1	2	11	0.0309062	6	-0.0574971	0.00180036	5	0.0800082	0.0467311	0.357276	TRUE	TRUE
protein.synthesis.ribosomal protein.eukaryotic.40S subunit.S15A	29.2.1.2.1.515	2	5	0.623925	2	-0.00496073	0.783557	3	0.00853108	1	1	FALSE	FALSE
amino acid metabolism.synthesis.aromatic aa	13.1.6	2	45	0.0331066	37	-0.229857	0.757752	8	0.0307557	1	0.357276	FALSE	TRUE
amino acid metabolism.synthesis.aromatic aa.tryptophan	13.1.6.5	2	18	0.371674	14	-0.0636544	0.5002	4	0.0179418	0.964195	0.891123	FALSE	FALSE
DNA.synthesis/chromatin structure.histone.core.H2B	28.1.3.2.2	2	6	0.936787	3	-0.00377702	0.897179	3	0.00581681	1	1	FALSE	FALSE
protein.synthesis.ribosomal protein.prokaryotic.mitochondrion	29.2.1.1.2	2	26	0.880876	10	-0.0263089	0.626525	16	0.0753346	1	1	FALSE	FALSE
protein.synthesis.ribosomal protein.prokaryotic.mitochondrion.50S subunit	29.2.1.1.2.2	2	8	0.722845	1	-0.00129536	0.381376	7	0.0378797	0.909185	1	FALSE	FALSE
redox.ascorbate and glutathione.ascorbate	21.2.1	2	23	0.080016	15	-0.0954997	0.635527	8	0.0352513	1	0.439697	FALSE	FALSE
RNA.regulation of transcription.CCAAT box binding factor family, HAP5	27.3.16	2	8	0.808562	1	-0.000933851	0.334867	7	0.0398776	0.880685	1	FALSE	FALSE
RNA.regulation of transcription.C2C2(Zn) GATA transcription factor family	27.3.9	2	18	0.623025	6	-0.0199172	0.905181	12	0.0405837	1	1	FALSE	FALSE
transport.nitrate	34.4	2	10	0.406981	5	-0.0214629	0.0319064	5	0.0542834	0.307228	0.904968	FALSE	TRUE
amino acid metabolism.degradation.aspartate family	13.2.3	2	12	0.0538108	5	-0.0421648	0.154831	7	0.0517775	0.624555	0.390424	FALSE	FALSE
Biodegradation of Xenobiotics.lactoylglutathione lyase	24.2	2	9	0.706741	5	-0.0142854	0.00230046	4	0.0700495	0.0572239	1	FALSE	TRUE
amino acid metabolism.synthesis.aromatic aa.phenylalanine	13.1.6.3	2	6	0.0480096	6	-0.0516981					0.390424	FALSE	TRUE
amino acid metabolism.synthesis.aromatic aa.phenylalanine.arogenate dehydratase / prephenate dehydratase	13.1.6.3.1	2	6	0.0480096	6	-0.0516981					0.390424	FALSE	TRUE
protein.synthesis.ribosomal protein.prokaryotic.unknown organellar.50S subunit	29.2.1.1.3.2	2	27	0.607522	22	-0.0858924	0.957892	5	0.00985495	1	1	FALSE	FALSE
RNA.regulation of transcription.HDA	27.3.55	2	16	0.665733	8	-0.027309	0.407882	8	0.0434418	0.915433	1	FALSE	FALSE
secondary metabolism.N misc	16.4	2	22	0.179736	12	-0.0663208	0.578016	10	0.0466129	1	0.664203	FALSE	FALSE
secondary metabolism.N misc.alkaloid-like	16.4.1	2	18	0.130326	11	-0.0660119	0.381376	7	0.0383518	0.909185	0.589882	FALSE	FALSE
misc.plastocyanin-like	26.19	2	17	0.427586	10	-0.0433061	0.334867	7	0.0398531	0.880685	0.917201	FALSE	FALSE
RNA.regulation of transcription.sigma like plant	27.3.85	2	6	0.453591	3	-0.0119047	0.897179	3	0.00627235	1	0.932316	FALSE	FALSE
RNA.regulation of transcription.JUMONJI family	27.3.57	2	13	0.985197	2	-0.00102946	0.588218	11	0.0515684	1	1	FALSE	FALSE
amino acid metabolism.degradation.serine-glycine-cysteine group	13.2.5	2	7	0.706741	5	-0.0141598	0.971094	2	0.00183948	1	1	FALSE	FALSE
amino acid metabolism.degradation.serine-glycine-cysteine group.glycine	13.2.5.2	2	5	0.871274	4	-0.00784057	1	1	5.64585e-05	1	1	FALSE	FALSE
redox.dismutases and catalases	21.6	2	11	0.108022	5	-0.0345701	0.142729	6	0.0461793	0.602586	0.540834	FALSE	FALSE
DNA.synthesis/chromatin structure.histone.core.H2A	28.1.3.2.1	2	14	0.726145	8	-0.0243373	0.739648	6	0.0224484	1	1	FALSE	FALSE
glycolysis.cytosolic branch.phosphoglycerate mutase	4.1.12	2	5	0.0270054	4	-0.0448035	0.111022	1	0.0111521	0.586551	0.357276	FALSE	TRUE
protein.targeting.secretory pathway.vacuole	29.3.4.3	2	26	0.914283	6	-0.0117857	0.9998	20	0.0412291	1	1	FALSE	FALSE
protein.aa activation	29.1	2	67	0.9999	39	-0.0808242	1	28	0.0531859	1	1	FALSE	FALSE
DNA.synthesis/chromatin structure.histone.core.H3	28.1.3.2.3	2	8	0.975895	4	-0.00463225	0.620524	4	0.0150436	1	1	FALSE	FALSE
minor CHO metabolism.raffinose family	3.1	2	8	0.167634	3	-0.0193954	0.0319064	5	0.054057	0.307228	0.643434	FALSE	TRUE
misc.GDSL-motif lipase	26.28	2	41	0.00540108	24	-0.197005	0.503901	17	0.0880643	0.964195	0.134352	FALSE	TRUE
OPP	7	2	29	0.283057	19	-0.0914895	0.168334	10	0.0686139	0.641434	0.77331	FALSE	FALSE
OPP.oxidative PP	7.1	2	17	0.288858	9	-0.0438667	0.170434	8	0.056803	0.641434	0.77331	FALSE	FALSE
OPP.oxidative PP.G6PD	7.1.1	2	6	0.163133	4	-0.025234	0.181736	2	0.0159381	0.657555	0.637708	FALSE	FALSE
TCA / org transformation.other organic acid transformatons.atp-citrate lyase	8.2.11	2	5	0.834067	2	-0.00282995	0.783557	3	0.00809929	1	1	FALSE	FALSE
misc.beta 1,3 glucan hydrolases	26.4	2	30	0.24835	13	-0.0666084	0.561012	17	0.0845072	1	0.760332	FALSE	FALSE
misc.alcohol dehydrogenases	26.11	2	11	0.0982196	9	-0.0584941	0.522104	2	0.00785618	0.983269	0.505492	FALSE	FALSE
amino acid metabolism.synthesis.histidine	13.1.7	2	10	0.781256	10	-0.0310364					1	FALSE	FALSE
protein.aa activation.pseudouridylate synthase	29.1.30	2	14	0.974095	9	-0.0171638	0.980296	5	0.00916954	1	1	FALSE	FALSE
nucleotide metabolism.synthesis	23.1	2	31	0.642729	21	-0.0803913	0.938288	10	0.0301123	1	1	FALSE	FALSE
nucleotide metabolism.synthesis.purine	23.1.2	2	14	0.626925	11	-0.0399594	0.94759	3	0.00484959	1	1	FALSE	FALSE
transport.sugars.sucrose	34.2.1	2	6	0.831166	3	-0.00611906	0.116323	3	0.0275435	0.601071	1	FALSE	FALSE
signalling.receptor kinases.leucine rich repeat XI	30.2.11	2	23	0.694839	4	-0.0110255	0.525605	19	0.09443	0.986749	1	FALSE	FALSE
amino acid metabolism.synthesis.branched chain group	13.1.4	2	18	0.541008	9	-0.0340062	0.825865	9	0.0307444	1	1	FALSE	FALSE
amino acid metabolism.synthesis.branched chain group.common	13.1.4.1	2	11	0.460692	5	-0.0198612	0.615923	6	0.0258649	1	0.932316	FALSE	FALSE
amino acid metabolism.synthesis.branched chain group.common.branched-chain amino acid aminotransferase	13.1.4.1.4	2	7	0.460692	5	-0.0198612	0.161032	2	0.0166626	0.632475	0.932316	FALSE	FALSE
Co-factor and vitamine metabolism.pantothenate	18.4	2	18	0.95139	7	-0.0129817	0.703941	11	0.0478674	1	1	FALSE	FALSE
Co-factor and vitamine metabolism.pantothenate.branched-chain amino acid aminotransferase	18.4.1	2	5	0.886577	3	-0.00457147	0.161032	2	0.0166626	0.632475	1	FALSE	FALSE
protein.degradation.ubiquitin.E3.SCF.SKP	29.5.11.4.3.1	2	9	0.570714	3	-0.00958013	0.802861	6	0.020995	1	1	FALSE	FALSE
misc.dynamin	26.17	2	10	0.834067	2	-0.00276835	0.968994	8	0.0185722	1	1	FALSE	FALSE
RNA.regulation of transcription.ARR	27.3.5	2	15	0.623925	2	-0.00550271	0.0363073	13	0.107717	0.323514	1	FALSE	TRUE
cell wall.modification	10.7	2	42	0.020004	15	-0.120967	0.00010002	27	0.279966	0.00542836	0.331733	TRUE	TRUE
nucleotide metabolism.synthesis.PRS-PP	23.1.3	2	6	0.307862	4	-0.0191598	0.992999	2	0.00122315	1	0.802591	FALSE	FALSE
major CHO metabolism.degradation	2.2	2	54	0.005001	28	-0.216474	0.207542	26	0.16031	0.712082	0.132405	FALSE	TRUE
major CHO metabolism.degradation.starch	2.2.2	2	27	0.00270054	18	-0.175162	0.241548	9	0.0563379	0.76425	0.0796159	FALSE	TRUE
transport.unspecified cations	34.14	2	36	0.328366	14	-0.0647415	0.84827	22	0.0884802	1	0.834189	FALSE	FALSE
signalling.receptor kinases.leucine rich repeat III	30.2.3	2	33	0.989398	11	-0.0207577	0.703741	22	0.101901	1	1	FALSE	FALSE
signalling.phosphinositides	30.4	2	48	0.933787	11	-0.0260732	0.10002	37	0.241332	0.559172	1	FALSE	FALSE
signalling.phosphinositides.phosphatidylinositol-4-phosphate 5-kinase	30.4.1	2	17	0.770154	3	-0.00645404	0.0682136	14	0.107608	0.468087	1	FALSE	FALSE
stress.biotic.signalling	20.1.3	2	19	0.284957	10	-0.0497133	0.772655	9	0.0340511	1	0.77331	FALSE	FALSE
stress.biotic.signalling.MLO-like	20.1.3.1	2	10	0.706741	5	-0.0140017	0.44959	5	0.0248368	0.938182	1	FALSE	FALSE
signalling.receptor kinases.leucine rich repeat V	30.2.5	2	9	0.766353	2	-0.00411905	0.132026	7	0.0539763	0.601071	1	FALSE	FALSE
signalling.receptor kinases.S-locus glycoprotein like	30.2.24	2	20	0.592118	7	-0.0243119	0.0289058	13	0.110689	0.29753	1	FALSE	TRUE
not assigned.no ontology.ABC1 family protein	35.1.1	2	11	0.191238	9	-0.048903	0.727345	2	0.00530011	1	0.675799	FALSE	FALSE
hormone metabolism.brassinosteroid	17.3	2	49	0.445289	16	-0.0694837	0.280256	33	0.191048	0.83242	0.929502	FALSE	FALSE
hormone metabolism.brassinosteroid.synthesis-degradation	17.3.1	2	29	0.30246	11	-0.0527258	0.129126	18	0.121	0.601071	0.802591	FALSE	FALSE
hormone metabolism.brassinosteroid.synthesis-degradation.sterols	17.3.1.2	2	17	0.158832	7	-0.0412815	0.232146	10	0.0639077	0.757212	0.637708	FALSE	FALSE
major CHO metabolism.synthesis.starch.starch synthase	2.1.2.2	2	6	0.19764	6	-0.0341846					0.685993	FALSE	FALSE
RNA.regulation of transcription.Trihelix, Triple-Helix transcription factor family	27.3.30	2	21	0.453591	3	-0.0114264	0.253851	18	0.109766	0.785846	0.932316	FALSE	FALSE
PS.photorespiration	1.2	2	23	0.389778	15	-0.067519	0.984897	8	0.0181117	1	0.904968	FALSE	FALSE
PS.photorespiration.glycine cleavage	1.2.4	2	6	0.210142	5	-0.0273415	0.495699	1	0.00348408	0.964195	0.689933	FALSE	FALSE
amino acid metabolism.degradation.aromatic aa.tyrosine	13.2.6.2	2	6	0.757151	4	-0.0107486	0.406181	2	0.0098797	0.915433	1	FALSE	FALSE
misc.protease inhibitor/seed storage/lipid transfer protein (LTP) family protein	26.21	2	29	0.328366	14	-0.0644177	0.00830166	15	0.143082	0.142018	0.834189	FALSE	TRUE
secondary metabolism.sulfur-containing.glucosinolates.synthesis	16.5.1.1	2	29	0.108222	24	-0.136854	0.957892	5	0.0108445	1	0.540834	FALSE	FALSE
secondary metabolism.sulfur-containing.glucosinolates.synthesis.aliphatic	16.5.1.1.1	2	22	0.0483097	17	-0.114916	0.957892	5	0.0108445	1	0.390424	FALSE	TRUE
secondary metabolism.sulfur-containing.glucosinolates.synthesis.aliphatic.flavin-containing monooxygenase	16.5.1.1.1.10	2	5	0.040108	4	-0.0395386	0.931086	1	0.000450296	1	0.372531	FALSE	TRUE
OPP.non-reductive PP	7.2	2	9	0.655931	7	-0.0236672	0.319064	2	0.0118109	0.854175	1	FALSE	FALSE
major CHO metabolism.degradation.sucrose	2.2.1	2	27	0.481296	10	-0.0413119	0.254051	17	0.103972	0.785846	0.95778	FALSE	FALSE
major CHO metabolism.degradation.sucrose.invertases	2.2.1.3	2	10	0.570714	3	-0.0101663	0.381376	7	0.0392709	0.909185	1	FALSE	FALSE
signalling.receptor kinases.leucine rich repeat VII	30.2.7	2	10	0.996999	6	-0.00627117	0.560612	4	0.0167882	1	1	FALSE	FALSE
cell wall.precursor synthesis.UGE	10.1.2	2	8	0.20184	4	-0.0235383	0.0391078	4	0.0443566	0.338368	0.688564	FALSE	TRUE
RNA.regulation of transcription.HSF,Heat-shock transcription factor family	27.3.23	2	16	0.557612	6	-0.0210554	0.168334	10	0.0697801	0.641434	1	FALSE	FALSE
transport.p- and v-ATPases	34.1	2	55	0.971294	21	-0.055118	0.854871	34	0.145156	1	1	FALSE	FALSE
protein.targeting.peroxisomes	29.3.5	2	11	0.579616	5	-0.0177049	0.903681	6	0.0162832	1	1	FALSE	FALSE
nucleotide metabolism.salvage.NUDIX hydrolases	23.3.3	2	22	0.0667133	11	-0.0760208	0.989098	11	0.0248412	1	0.406407	FALSE	FALSE
PS.calvin cycle	1.3	2	33	0.897479	24	-0.0755244	0.943689	9	0.0260414	1	1	FALSE	FALSE
protein.synthesis.release	29.2.5	2	9	0.876975	5	-0.0106201	0.994599	4	0.00433469	1	1	FALSE	FALSE
hormone metabolism.jasmonate	17.7	2	30	0.080216	19	-0.116013	0.412182	11	0.0584144	0.918183	0.439697	FALSE	FALSE
hormone metabolism.jasmonate.synthesis-degradation	17.7.1	2	18	0.0515103	13	-0.0925241	0.305361	5	0.0297757	0.851798	0.390424	FALSE	FALSE
misc.misc2	26.1	2	26	0.803561	11	-0.033162	0.9987	15	0.0290025	1	1	FALSE	FALSE
RNA.regulation of transcription.WRKY domain transcription factor family	27.3.32	2	42	0.035107	20	-0.141216	0.425685	22	0.118632	0.934316	0.357276	FALSE	TRUE
hormone metabolism.auxin.induced-regulated-responsive-activated	17.2.3	2	79	0.338968	30	-0.13636	0.00030006	49	0.410379	0.0119424	0.850268	TRUE	TRUE
PS.calvin cycle.rubisco interacting	1.3.13	2	7	0.913483	4	-0.00659319	0.844469	3	0.00659951	1	1	FALSE	FALSE
transport.phosphate	34.7	2	16	0.265453	6	-0.0318416	0.811562	10	0.036836	1	0.77331	FALSE	FALSE
transport.NDP-sugars at the ER	34.11	2	7	0.14843	3	-0.0203156	0.926785	4	0.00878356	1	0.625293	FALSE	FALSE
signalling.receptor kinases.leucine rich repeat VI	30.2.6	2	8	0.163133	4	-0.0247793	0.346269	4	0.0231779	0.896709	0.637708	FALSE	FALSE
protein.degradation.ubiquitin.E2	29.5.11.3	2	36	0.747449	11	-0.0358098	0.808462	25	0.107053	1	1	FALSE	FALSE
RNA.regulation of transcription.zf-HD	27.3.80	2	11	0.831166	3	-0.00533914	0.757752	8	0.0310367	1	1	FALSE	FALSE
mitochondrial electron transport / ATP synthesis.NADH-DH	9.1	2	39	0.923485	20	-0.0564455	0.95019	19	0.0645134	1	1	FALSE	FALSE
mitochondrial electron transport / ATP synthesis.NADH-DH.complex I	9.1.1	2	11	0.778956	7	-0.0202832	0.882476	4	0.00969902	1	1	FALSE	FALSE
RNA.regulation of transcription.Alfin-like	27.3.2	2	6				0.854571	6	0.0183129	1		FALSE	FALSE
amino acid metabolism.synthesis.aspartate family.misc	13.1.3.6	2	8	0.719444	7	-0.0218444	0.125125	1	0.010453	0.601071	1	FALSE	FALSE
amino acid metabolism.synthesis.aspartate family.misc.homoserine	13.1.3.6.1	2	8	0.719444	7	-0.0218444	0.125125	1	0.010453	0.601071	1	FALSE	FALSE
misc.invertase/pectin methylesterase inhibitor family protein	26.18	2	18	0.143129	5	-0.0316725	0.136227	13	0.090092	0.601071	0.61688	FALSE	FALSE
hormone metabolism.gibberelin.induced-regulated-responsive-activated	17.6.3	2	9	0.55151	2	-0.00609958	0.00460092	7	0.0916512	0.0980982	1	FALSE	TRUE
mitochondrial electron transport / ATP synthesis.cytochrome c reductase	9.5	2	12	0.665733	8	-0.0274883	0.823265	4	0.0116018	1	1	FALSE	FALSE
mitochondrial electron transport / ATP synthesis.cytochrome c	9.6	2	14	0.228046	6	-0.0322085	0.360272	8	0.0460245	0.90446	0.720335	FALSE	FALSE
development.squamosa promoter binding like (SPL)	33.3	2	15	0.579616	5	-0.0169582	0.19834	10	0.0670164	0.695019	1	FALSE	FALSE
RNA.regulation of transcription.Methyl binding domain proteins	27.3.59	2	8	0.409282	1	-0.0034253	0.25175	7	0.0454957	0.785846	0.904968	FALSE	FALSE
amino acid metabolism.synthesis.glutamate family	13.1.2	2	9	0.831666	7	-0.0189968	0.130026	2	0.0191524	0.601071	1	FALSE	FALSE
amino acid metabolism.synthesis.glutamate family.arginine	13.1.2.3	2	7	0.831666	7	-0.0189968					1	FALSE	FALSE
PS.lightreaction.ATP synthase	1.1.4	2	12	0.39998	4	-0.01678	0.757752	8	0.0313895	1	0.904968	FALSE	FALSE
PS.lightreaction.photosystem II.LHC-II	1.1.1.1	2	15	0.00830166	2	-0.0433841	0	13	0.190391	0	0.183559	TRUE	TRUE
secondary metabolism.phenylpropanoids	16.2	2	62	0.00020004	37	-0.308354	0.316963	25	0.142429	0.854175	0.0108567	TRUE	TRUE
secondary metabolism.phenylpropanoids.lignin biosynthesis	16.2.1	2	35	0.0020004	21	-0.187791	0.376575	14	0.0787025	0.909185	0.0702493	FALSE	TRUE
secondary metabolism.phenylpropanoids.lignin biosynthesis.CCR1	16.2.1.7	2	5	0.0591118	5	-0.0412182					0.390424	FALSE	FALSE
signalling.receptor kinases.wall associated kinase	30.2.25	2	10	0.0619124	3	-0.0276055	0.154831	7	0.0505419	0.624555	0.397438	FALSE	FALSE
protein.synthesis.ribosome biogenesis.Pre-rRNA processing and modifications.DExD-box helicases	29.2.2.3.5	2	14	0.971894	10	-0.0213288	0.982697	4	0.00593826	1	1	FALSE	FALSE
glycolysis.plastid branch	4.2	2	14	0.168134	9	-0.0510359	0.502901	5	0.024286	0.964195	0.643434	FALSE	FALSE
RNA.regulation of transcription.Polycomb Group (PcG)	27.3.65	2	6				0.903681	6	0.0156853	1		FALSE	FALSE
mitochondrial electron transport / ATP synthesis.NADH-DH.localisation not clear	9.1.2	2	28	0.883177	13	-0.0361622	0.882476	15	0.0548144	1	1	FALSE	FALSE
protein.synthesis.ribosomal protein.unknown	29.2.1.99	2	8	0.757151	4	-0.0106953	0.136927	4	0.0322452	0.601071	1	FALSE	FALSE
protein.synthesis.ribosomal protein.prokaryotic.mitochondrion.30S subunit	29.2.1.1.2.1	2	17	0.843169	8	-0.0210184	0.716243	9	0.0374549	1	1	FALSE	FALSE
secondary metabolism.flavonoids.flavonols	16.8.4	2	13	0	9	-0.149812	0.0761152	4	0.0383601	0.482724	0	TRUE	TRUE
secondary metabolism.isoprenoids.mevalonate pathway	16.1.2	2	15	0.497299	6	-0.0228499	0.655231	9	0.0380848	1	0.967061	FALSE	FALSE
hormone metabolism.brassinosteroid.synthesis-degradation.BRs	17.3.1.1	2	12	0.694839	4	-0.0114443	0.170434	8	0.0570919	0.641434	1	FALSE	FALSE
amino acid metabolism.synthesis.central amino acid metabolism	13.1.1	2	18	0.207041	12	-0.064386	0.383777	6	0.0330393	0.909185	0.689933	FALSE	FALSE
amino acid metabolism.synthesis.central amino acid metabolism.alanine	13.1.1.3	2	7	0.167634	3	-0.0190061	0.305361	4	0.0241408	0.851798	0.643434	FALSE	FALSE
nucleotide metabolism.phosphotransfer and pyrophosphatases.nucleoside diphosphate kinase	23.4.10	2	5	0.55151	2	-0.00589117	0.578516	3	0.0116306	1	1	FALSE	FALSE
hormone metabolism.jasmonate.synthesis-degradation.lipoxygenase	17.7.1.2	2	6	0.0971194	4	-0.0295365	0.869774	2	0.00341893	1	0.504176	FALSE	FALSE
transport.ammonium	34.5	2	5	0.0281056	2	-0.0271591	0.458992	3	0.0145673	0.938272	0.357276	FALSE	TRUE
RNA.regulation of transcription.CCAAT box binding factor family, HAP2	27.3.14	2	9	0.633527	4	-0.0122112	0.957892	5	0.00966688	1	1	FALSE	FALSE
amino acid metabolism.synthesis.central amino acid metabolism.GABA	13.1.1.1	2	5	0.307862	4	-0.0197968	0.441088	1	0.00428077	0.935207	0.802591	FALSE	FALSE
amino acid metabolism.synthesis.serine-glycine-cysteine group	13.1.5	2	23	0.328366	14	-0.0663885	0.211242	9	0.0592876	0.720638	0.834189	FALSE	FALSE
amino acid metabolism.synthesis.serine-glycine-cysteine group.serine	13.1.5.1	2	5	0.240048	5	-0.0272543					0.746399	FALSE	FALSE
RNA.processing.3' end processing	27.1.3	2	24	0.95139	7	-0.0137232	0.999	17	0.0389002	1	1	FALSE	FALSE
stress.biotic.PR-proteins.proteinase inhibitors	20.1.7.6	2	8	0.110422	4	-0.0285797	0.136927	4	0.0327814	0.601071	0.540834	FALSE	FALSE
stress.biotic.PR-proteins.proteinase inhibitors.trypsin inhibitor	20.1.7.6.1	2	7	0.110422	4	-0.0285797	0.10022	3	0.0287331	0.559172	0.540834	FALSE	FALSE
hormone metabolism.jasmonate.synthesis-degradation.12-Oxo-PDA-reductase	17.7.1.5	2	5	0.0509102	2	-0.0217585	0.131826	3	0.0263567	0.601071	0.390424	FALSE	FALSE
signalling.receptor kinases.wheat LRK10 like	30.2.20	2	11	0.353471	4	-0.0179727	0.936287	7	0.0193576	1	0.86827	FALSE	FALSE
amino acid metabolism.synthesis.serine-glycine-cysteine group.cysteine	13.1.5.3	2	15	0.726145	8	-0.0259767	0.154831	7	0.0506879	0.624555	1	FALSE	FALSE
amino acid metabolism.synthesis.branched chain group.leucine specific	13.1.4.4	2	5	0.508502	3	-0.0109079	0.869774	2	0.00336946	1	0.975483	FALSE	FALSE
cell wall.hemicellulose synthesis	10.3	2	15	0.429886	9	-0.0373884	0.166933	6	0.0448508	0.641434	0.917201	FALSE	FALSE
RNA.regulation of transcription.MADS box transcription factor family	27.3.24	2	13	0.868074	6	-0.0140841	0.664733	7	0.0279258	1	1	FALSE	FALSE
Co-factor and vitamine metabolism.folate & vitamine K	18.5	2	8	0.39998	4	-0.0169925	0.882476	4	0.0100391	1	0.904968	FALSE	FALSE
Co-factor and vitamine metabolism.folate & vitamine K.vitamine K	18.5.2	2	7	0.403581	3	-0.01262	0.882476	4	0.0100391	1	0.904968	FALSE	FALSE
transport.peptides and oligopeptides	34.13	2	41	0.212342	13	-0.0677225	0.00980196	28	0.223327	0.150045	0.689933	FALSE	TRUE
PS.lightreaction.photosystem I.LHC-I	1.1.2.1	2	7	0.694739	2	-0.00430024	0.0897179	5	0.044793	0.520016	1	FALSE	FALSE
RNA.regulation of transcription.ARF, Auxin Response Factor family	27.3.4	2	14				0.714143	14	0.0609758	1		FALSE	FALSE
stress.biotic.respiratory burst	20.1.1	2	5	0.359672	1	-0.00410481	0.0235047	4	0.0481745	0.264904	0.869329	FALSE	TRUE
cell wall.hemicellulose synthesis.glucuronoxylan	10.3.2	2	10	0.240048	5	-0.0266586	0.125925	5	0.0408432	0.601071	0.746399	FALSE	FALSE
hormone metabolism.brassinosteroid.signal transduction	17.3.2	2	18	0.579616	5	-0.0167579	0.513603	13	0.063969	0.979619	1	FALSE	FALSE
hormone metabolism.brassinosteroid.signal transduction.BZR	17.3.2.2	2	6	0.519604	1	-0.00281582	0.305361	5	0.0312797	0.851798	0.975483	FALSE	FALSE
mitochondrial electron transport / ATP synthesis.NADH-DH.complex I.carbonic anhydrase	9.1.1.5	2	5	0.815663	4	-0.00883219	0.694139	1	0.00227137	1	1	FALSE	FALSE
stress.abiotic.touch/wounding	20.2.4	2	12	0.281656	7	-0.0340673	0.0624125	5	0.0475176	0.438356	0.77331	FALSE	FALSE
misc.myrosinases-lectin-jacalin	26.16	2	32	0.172635	11	-0.0616756	0.0223045	21	0.169163	0.264904	0.648194	FALSE	TRUE
transport.nucleotides	34.1	2	13	0.353471	4	-0.0181422	0.0243049	9	0.0863879	0.264904	0.86827	FALSE	TRUE
transport.p- and v-ATPases.H+-transporting two-sector ATPase	34.1.1	2	23	0.993999	12	-0.0216518	0.977596	11	0.028606	1	1	FALSE	FALSE
S-assimilation	14	2	13	0.721044	10	-0.0322354	0.131826	3	0.0258855	0.601071	1	FALSE	FALSE
cell wall.degradation.cellulases and beta -1,4-glucanases	10.6.1	2	6	0.143629	2	-0.0141427	0.346269	4	0.02327	0.896709	0.61688	FALSE	FALSE
protein.targeting.secretory pathway.ER	29.3.4.1	2	13	0.886477	8	-0.0204326	0.924085	5	0.0119303	1	1	FALSE	FALSE
lipid metabolism.FA synthesis and FA elongation.acyl coa ligase	11.1.8	2	16	0.192038	8	-0.0440986	0.314963	8	0.0486262	0.854175	0.675799	FALSE	FALSE
RNA.regulation of transcription.Bromodomain proteins	27.3.42	2	6	0.0662132	1	-0.0112479	0.879976	5	0.0137264	1	0.406407	FALSE	FALSE
RNA.regulation of transcription.Nucleosome/chromatin assembly factor group	27.3.62	2	13	0.815663	4	-0.00907952	0.912883	9	0.0279583	1	1	FALSE	FALSE
cell wall.cell wall proteins.HRGP	10.5.4	2	8	0.433387	2	-0.00754243	0.383777	6	0.0328804	0.909185	0.917201	FALSE	FALSE
protein.postranslational modification.kinase.receptor like cytoplasmatic kinase VI	29.4.1.56	2	11	0.420884	7	-0.0306639	0.395079	4	0.021634	0.911694	0.917036	FALSE	FALSE
stress.abiotic.light	20.2.5	2	6	0.904881	1	-0.00048752	0.823965	5	0.015492	1	1	FALSE	FALSE
C1-metabolism	25	2	35	0.811962	24	-0.0817386	0.818664	11	0.0419329	1	1	FALSE	FALSE
C1-metabolism.glycine hydroxymethyltransferase	25.1	2	7	0.518804	5	-0.0183262	0.971094	2	0.00201166	1	0.975483	FALSE	FALSE
signalling.14-3-3 proteins	30.7	2	11	0.990998	4	-0.00330129	0.381376	7	0.0381665	0.909185	1	FALSE	FALSE
hormone metabolism.cytokinin	17.4	2	17	0.0446089	5	-0.045403	0.0512102	12	0.0987515	0.391955	0.385964	FALSE	TRUE
hormone metabolism.cytokinin.synthesis-degradation	17.4.1	2	10	0.0319064	4	-0.0430735	0.29866	6	0.0368138	0.851798	0.357276	FALSE	TRUE
amino acid metabolism.synthesis.aromatic aa.chorismate	13.1.6.1	2	13	0.262152	11	-0.0551149	0.522104	2	0.00795967	0.983269	0.77331	FALSE	FALSE
major CHO metabolism.degradation.sucrose.invertases.neutral	2.2.1.3.1	2	7	0.381676	2	-0.0081734	0.39808	5	0.0274089	0.911694	0.904209	FALSE	FALSE
metal handling.acquisition	15.1	2	5	0.904881	1	-0.000585325	0.0235047	4	0.0487447	0.264904	1	FALSE	TRUE
transport.sulphate	34.6	2	10	0.518804	5	-0.0188528	0.502901	5	0.0234708	0.964195	0.975483	FALSE	FALSE
cell wall.pectin*esterases.misc	10.8.99	2	5	0.284257	1	-0.00516722	0.5002	4	0.0178957	0.964195	0.77331	FALSE	FALSE
TCA / org transformation.carbonic anhydrases	8.3	2	7	0.815663	4	-0.00902524	0.116323	3	0.0271201	0.601071	1	FALSE	FALSE
fermentation	5	2	13	0.478196	8	-0.0329931	0.695639	5	0.0181763	1	0.95778	FALSE	FALSE
fermentation.aldehyde dehydrogenase	5.1	2	7	0.644929	5	-0.0165095	0.460492	2	0.00879878	0.938272	1	FALSE	FALSE
polyamine metabolism	22	2	14	0.655931	7	-0.023039	0.664733	7	0.0290654	1	1	FALSE	FALSE
polyamine metabolism.synthesis	22.1	2	13	0.655931	7	-0.023039	0.552911	6	0.0275954	1	1	FALSE	FALSE
misc.GCN5-related N-acetyltransferase	26.24	2	19	0.626925	11	-0.0385705	0.9984	8	0.0128574	1	1	FALSE	FALSE
cell.division.plastid	31.2.5	2	8	0.420884	7	-0.0299398	0.304261	1	0.00572862	0.851798	0.917036	FALSE	FALSE
amino acid metabolism.synthesis.aromatic aa.tryptophan.anthranilate synthase	13.1.6.5.1	2	5	0.694839	4	-0.0113635	0.694139	1	0.00217774	1	1	FALSE	FALSE
RNA.regulation of transcription.G2-like transcription factor family, GARP	27.3.20	2	31	0.110522	9	-0.0569281	0.372875	22	0.122375	0.909185	0.540834	FALSE	FALSE
signalling.receptor kinases.proline extensin like	30.2.22	2	9	0.722845	1	-0.00144897	0.576515	8	0.0371664	1	1	FALSE	FALSE
protein.synthesis.ribosomal protein.eukaryotic.60S subunit.L34	29.2.1.2.2.34	2	8	0.694839	4	-0.0111424	0.560612	4	0.0167764	1	1	FALSE	FALSE
stress.biotic.receptors	20.1.2	2	16	0.0274055	7	-0.0664589	0.593719	9	0.0398399	1	0.357276	FALSE	TRUE
signalling.receptor kinases.leucine rich repeat X	30.2.10	2	11	0.815663	4	-0.00891717	0.540408	7	0.0326568	1	1	FALSE	FALSE
hormone metabolism.cytokinin.signal transduction	17.4.2	2	7	0.581516	1	-0.00232951	0.030206	6	0.0619376	0.30055	1	FALSE	TRUE
nucleotide metabolism.salvage.phosphoribosyltransferases	23.3.1	2	13	0.665733	8	-0.0277383	0.695639	5	0.0192515	1	1	FALSE	FALSE
nucleotide metabolism.salvage.phosphoribosyltransferases.aprt	23.3.1.1	2	5	0.433387	2	-0.00750146	0.644129	3	0.0108375	1	0.917201	FALSE	FALSE
major CHO metabolism.synthesis.starch.AGPase	2.1.2.1	2	7	0.0538108	5	-0.0423693	0.319064	2	0.0119343	0.854175	0.390424	FALSE	FALSE
lipid metabolism.lipid transfer proteins etc	11.6	2	13	0.278256	5	-0.025067	0.0574115	8	0.0695535	0.423144	0.77331	FALSE	FALSE
hormone metabolism.abscisic acid.induced-regulated-responsive-activated	17.1.3	2	16	0.557612	6	-0.0215454	0.140728	10	0.0726744	0.602586	1	FALSE	FALSE
signalling.receptor kinases.crinkly like	30.2.26	2	8				0.576515	8	0.0371165	1		FALSE	FALSE
cell.cell death	31.5	2	5	0.694739	2	-0.00435675	0.783557	3	0.00788813	1	1	FALSE	FALSE
cell.cell death.plants	31.5.1	2	5	0.694739	2	-0.00435675	0.783557	3	0.00788813	1	1	FALSE	FALSE
nucleotide metabolism.synthesis.pyrimidine	23.1.1	2	9	0.644929	5	-0.0161774	0.444889	4	0.0206089	0.935207	1	FALSE	FALSE
RNA.regulation of transcription.TCP transcription factor family	27.3.29	2	13	0.441688	6	-0.0253946	0.966693	7	0.0153837	1	0.925221	FALSE	FALSE
signalling.receptor kinases.Catharanthus roseus-like RLK1	30.2.16	2	13	0.0213043	2	-0.0299388	0.761852	11	0.0430944	1	0.343747	FALSE	TRUE
redox.misc	21.99	2	6	0.694839	4	-0.0117885	0.992999	2	0.000610055	1	1	FALSE	FALSE
RNA.regulation of transcription.AS2,Lateral Organ Boundaries Gene Family	27.3.37	2	7	0.271654	3	-0.0159034	0.136927	4	0.0330028	0.601071	0.77331	FALSE	FALSE
signalling.receptor kinases.leucine rich repeat XIII	30.2.13	2	7	0.815663	4	-0.00942692	0.713543	3	0.00910262	1	1	FALSE	FALSE
lipid metabolism.lipid degradation.lysophospholipases	11.9.3	2	41	0.684437	15	-0.0529941	0.553811	26	0.129556	1	1	FALSE	FALSE
not assigned.no ontology.formin homology 2 domain-containing protein	35.1.20	2	13	0.55151	2	-0.00582455	0.412182	11	0.0587838	0.918183	1	FALSE	FALSE
lipid metabolism.FA synthesis and FA elongation.acyl-CoA binding protein	11.1.13	2	5	0.409282	1	-0.00381225	0.758352	4	0.0124678	1	0.904968	FALSE	FALSE
misc. other Ferredoxins and Rieske domain	26.3	2	5	0.633527	4	-0.0129631	0.694139	1	0.00200481	1	1	FALSE	FALSE
misc.beta 1,3 glucan hydrolases.glucan endo-1,3-beta-glucosidase	26.4.1	2	18	0.221144	9	-0.0469885	0.716243	9	0.0361389	1	0.709802	FALSE	FALSE
RNA.regulation of transcription.NAC domain transcription factor family	27.3.27	2	9	0.207441	2	-0.0122432	0.0924185	7	0.0575089	0.530518	0.689933	FALSE	FALSE
secondary metabolism.simple phenols	16.1	2	10	0.126725	4	-0.0281069	0.435887	6	0.0315659	0.935207	0.589882	FALSE	FALSE
signalling.receptor kinases.leucine rich repeat II	30.2.2	2	13	0.936787	3	-0.00345614	0.981896	10	0.0250018	1	1	FALSE	FALSE
RNA.regulation of transcription.FHA transcription factor	27.3.48	2	5	0.722845	1	-0.00127924	0.5002	4	0.0185599	0.964195	1	FALSE	FALSE
signalling.receptor kinases.leucine rich repeat XII	30.2.12	2	8	0.637528	3	-0.00897969	0.625625	5	0.0202104	1	1	FALSE	FALSE
lipid metabolism.FA synthesis and FA elongation.Acetyl CoA Carboxylation	11.1.1	2	9	0.55151	2	-0.00633291	0.789658	7	0.0253845	1	1	FALSE	FALSE
lipid metabolism.FA synthesis and FA elongation.ACP desaturase	11.1.15	2	5	0.570714	3	-0.00944757	0.460492	2	0.00901986	0.938272	1	FALSE	FALSE
protein.synthesis.ribosome biogenesis.export from nucleus	29.2.2.1	2	7	0.834067	2	-0.00325759	0.879976	5	0.0131797	1	1	FALSE	FALSE
RNA.regulation of transcription.GeBP like	27.3.49	2	7	0.834067	2	-0.00273025	0.502901	5	0.0233299	0.964195	1	FALSE	FALSE
misc.gluco-, galacto- and mannosidases.beta-galactosidase	26.3.2	2	13	0.433387	2	-0.0072685	0.00410082	11	0.124533	0.0906737	0.917201	FALSE	TRUE
lipid metabolism.lipid degradation.lysophospholipases.carboxylesterase	11.9.3.2	2	7	0.815663	4	-0.00944319	0.314263	3	0.0178412	0.854175	1	FALSE	FALSE
major CHO metabolism.degradation.sucrose.hexokinase	2.2.1.4	2	5	0.143629	2	-0.0146333	0.0693139	3	0.0324332	0.470232	0.61688	FALSE	FALSE
RNA.regulation of transcription.E2F/DP transcription factor family	27.3.18	2	6	0.570714	3	-0.00964901	0.783557	3	0.00785466	1	1	FALSE	FALSE
protein.synthesis.ribosome biogenesis.Pre-rRNA processing and modifications.snoRNPs	29.2.2.3.1	2	13	0.886477	8	-0.0205308	0.234647	5	0.0344859	0.757212	1	FALSE	FALSE
protein.synthesis.ribosomal protein.eukaryotic.40S subunit.S17	29.2.1.2.1.17	2	5	0.977896	5	-0.00686016					1	FALSE	FALSE
lipid metabolism.FA synthesis and FA elongation.long chain fatty acid CoA ligase	11.1.9	2	8	0.406981	5	-0.0216216	0.977395	3	0.00406462	1	0.904968	FALSE	FALSE
RNA.regulation of transcription.B3 transcription factor family	27.3.41	2	8	0.694739	2	-0.00460167	0.435887	6	0.0309811	0.935207	1	FALSE	FALSE
secondary metabolism.isoprenoids.non-mevalonate pathway	16.1.1	2	19	0.831666	7	-0.0180655	0.152831	12	0.0820966	0.624555	1	FALSE	FALSE
hormone metabolism.abscisic acid.signal transduction	17.1.2	2	9	0.623925	2	-0.0050502	0.381376	7	0.0386455	0.909185	1	FALSE	FALSE
RNA.regulation of transcription.PHOR1	27.3.64	2	10	0.357772	5	-0.022554	0.695639	5	0.0181888	1	0.869329	FALSE	FALSE
protein.synthesis.ribosome biogenesis.Pre-rRNA processing and modifications.methylotransferases	29.2.2.3.3	2	14	0.688438	6	-0.0182997	0.9984	8	0.0139442	1	1	FALSE	FALSE
transport.porins	34.2	2	5	0.267053	4	-0.0208093	0.854871	1	0.0012543	1	0.77331	FALSE	FALSE
signalling.receptor kinases.leucine rich repeat I	30.2.1	2	11	0.278256	5	-0.0248126	0.615923	6	0.0264948	1	0.77331	FALSE	FALSE
mitochondrial electron transport / ATP synthesis.F1-ATPase	9.9	2	24	0.823665	12	-0.0363718	0.661532	12	0.0520515	1	1	FALSE	FALSE
secondary metabolism.phenylpropanoids.lignin biosynthesis.4CL	16.2.1.3	2	8	0.0233047	4	-0.0470886	0.982697	4	0.00622487	1	0.356741	FALSE	TRUE
secondary metabolism.sulfur-containing.glucosinolates.degradation	16.5.1.3	2	17	0.0880176	7	-0.0501037	0.0287057	10	0.092416	0.29753	0.460934	FALSE	TRUE
secondary metabolism.sulfur-containing.glucosinolates.degradation.myrosinase	16.5.1.3.1	2	8	0.269654	2	-0.0103233	0.739648	6	0.022203	1	0.77331	FALSE	FALSE
hormone metabolism.jasmonate.induced-regulated-responsive-activated	17.7.3	2	10	0.406981	5	-0.0214594	0.625625	5	0.0196219	1	0.904968	FALSE	FALSE
hormone metabolism.abscisic acid.synthesis-degradation.synthesis	17.1.1.1	2	5				0.34847	5	0.0288022	0.896709		FALSE	FALSE
lipid metabolism.lipid degradation.lysophospholipases.phospholipase D	11.9.3.1	2	14	0.9982	3	-0.00103087	0.761852	11	0.0442457	1	1	FALSE	FALSE
protein.synthesis.ribosome biogenesis.BRIX	29.2.2.50	2	6	0.75025	6	-0.0167802					1	FALSE	FALSE
secondary metabolism.sulfur-containing.glucosinolates.degradation.nitrilespecifier protein	16.5.1.3.2	2	5	0.143629	2	-0.0142006	0.05021	3	0.0347874	0.389291	0.61688	FALSE	FALSE
stress.biotic.regulation of transcription	20.1.5	2	6				0.552911	6	0.0283327	1		FALSE	FALSE
TCA / org transformation.TCA.IDH	8.1.4	2	5	0.815663	4	-0.00865913	0.241948	1	0.00705273	0.76425	1	FALSE	FALSE
protein.assembly and cofactor ligation	29.8	2	24	0.969794	16	-0.0394451	0.993399	8	0.0147468	1	1	FALSE	FALSE
lipid metabolism.FA synthesis and FA elongation.ACP protein	11.1.12	2	7	0.570914	4	-0.0133044	0.644129	3	0.0113707	1	1	FALSE	FALSE
not assigned.no ontology.BTB/POZ domain-containing protein	35.1.9	2	6	0.460192	1	-0.00338026	0.0223045	5	0.0576848	0.264904	0.932316	FALSE	TRUE
nucleotide metabolism.salvage.phosphoribosyltransferases.upp	23.3.1.3	2	5	0.770154	3	-0.00663268	0.522104	2	0.00841398	0.983269	1	FALSE	FALSE
protein.degradation.ubiquitin.E3.HECT	29.5.11.4.1	2	7	0.722845	1	-0.00146039	0.615923	6	0.025724	1	1	FALSE	FALSE
amino acid metabolism.synthesis.serine-glycine-cysteine group.cysteine.OASTL	13.1.5.3.1	2	10	0.644929	5	-0.0158309	0.0897179	5	0.0443246	0.520016	1	FALSE	FALSE
cell wall.pectin*esterases.acetyl esterase	10.8.2	2	11	0.040108	4	-0.0389865	0.181436	7	0.0489193	0.657555	0.372531	FALSE	TRUE
hormone metabolism.brassinosteroid.synthesis-degradation.sterols.other	17.3.1.2.99	2	8	0.0605121	4	-0.0346828	0.5002	4	0.01788	0.964195	0.392671	FALSE	FALSE
not assigned.no ontology.DC1 domain containing protein	35.1.26	2	18	0.623025	6	-0.019603	0.152831	12	0.0819752	0.624555	1	FALSE	FALSE
secondary metabolism.isoprenoids.terpenoids	16.1.5	2	12	0.116423	3	-0.0224569	0.00410082	9	0.105961	0.0906737	0.548221	FALSE	TRUE
lipid metabolism.Phospholipid synthesis.phosphatidate cytidylyltransferase	11.3.3	2	6	0.770154	3	-0.00690527	0.9993	3	0.00172524	1	1	FALSE	FALSE
amino acid metabolism.synthesis.central amino acid metabolism.aspartate	13.1.1.2	2	6	0.278256	5	-0.0255831	0.383577	1	0.0046177	0.909185	0.77331	FALSE	FALSE
amino acid metabolism.synthesis.central amino acid metabolism.aspartate.aspartate aminotransferase	13.1.1.2.1	2	6	0.278256	5	-0.0255831	0.383577	1	0.0046177	0.909185	0.77331	FALSE	FALSE
redox.ascorbate and glutathione.glutathione	21.2.2	2	11	0.0325065	8	-0.0701451	0.844469	3	0.00673154	1	0.357276	FALSE	TRUE
OPP.oxidative PP.6-phosphogluconate dehydrogenase	7.1.3	2	7	0.39998	4	-0.0173227	0.783557	3	0.00842065	1	0.904968	FALSE	FALSE
protein.synthesis.ribosomal protein.prokaryotic.chloroplast.30S subunit	29.2.1.1.1.1	2	27	0.914283	6	-0.0131769	0.904581	21	0.0781913	1	1	FALSE	FALSE
RNA.regulation of transcription.NIN-like bZIP-related family	27.3.60	2	5	0.519604	1	-0.00271043	0.560612	4	0.0165559	1	0.975483	FALSE	FALSE
PS.lightreaction.cyclic electron flow-chlororespiration	1.1.40	2	12	0.497299	6	-0.0226243	0.802861	6	0.0207111	1	0.967061	FALSE	FALSE
protein.postranslational modification.kinase.receptor like cytoplasmatic kinase III	29.4.1.53	2	6	0.162132	2	-0.0136597	0.444889	4	0.0205496	0.935207	0.637708	FALSE	FALSE
misc.acyl transferases	26.5	2	8	0.180236	4	-0.0246061	0.982697	4	0.00552691	1	0.664203	FALSE	FALSE
redox.peroxiredoxin	21.5	2	7	0.265453	6	-0.0308186	0.772454	1	0.00141131	1	0.77331	FALSE	FALSE
N-metabolism.ammonia metabolism	12.2	2	11	0.914283	6	-0.0120944	0.39808	5	0.026597	0.911694	1	FALSE	FALSE
N-metabolism.ammonia metabolism.glutamine synthetase	12.2.2	2	6	0.886577	3	-0.00522085	0.357672	3	0.0171526	0.90446	1	FALSE	FALSE
hormone metabolism.gibberelin.signal transduction	17.6.2	2	6	0.162132	2	-0.0133335	0.5002	4	0.0183073	0.964195	0.637708	FALSE	FALSE
major CHO metabolism.degradation.sucrose.fructokinase	2.2.1.1	2	5	0.694839	4	-0.0115883	0.694139	1	0.00215957	1	1	FALSE	FALSE
lipid metabolism.lipid degradation.lysophospholipases.glycerophosphodiester phosphodiesterase	11.9.3.3	2	9	0.035207	2	-0.0252942	0.294759	7	0.0433633	0.851798	0.357276	FALSE	TRUE
amino acid metabolism.degradation.glutamate family	13.2.2	2	10	0.757151	4	-0.010351	0.191238	6	0.0426068	0.676264	1	FALSE	FALSE
amino acid metabolism.degradation.glutamate family.arginine	13.2.2.3	2	6	0.757151	4	-0.010351	0.460492	2	0.00901744	0.938272	1	FALSE	FALSE
Co-factor and vitamine metabolism.iron-sulphur clusters	18.7	2	7	0.868074	6	-0.0133807	0.854871	1	0.00127196	1	1	FALSE	FALSE
protein.degradation.ubiquitin.ubiquitin	29.5.11.1	2	23	0.979296	11	-0.0229685	0.60072	12	0.0562381	1	1	FALSE	FALSE
amino acid metabolism.synthesis.aromatic aa.phenylalanine and tyrosine	13.1.6.2	2	5	0.074915	4	-0.0316725	0.772454	1	0.00161318	1	0.430041	FALSE	FALSE
RNA.regulation of transcription.DNA methyltransferases	27.3.46	2	10	0.460192	1	-0.00308135	0.00790158	9	0.0985581	0.142018	0.932316	FALSE	TRUE
major CHO metabolism.degradation.starch.starch cleavage	2.2.2.1	2	13	0.0171034	7	-0.0753135	0.29866	6	0.036162	0.851798	0.309416	FALSE	TRUE
protein.synthesis.ribosomal protein.prokaryotic.chloroplast.50S subunit.L12	29.2.1.1.1.2.12	2	5	0.956191	5	-0.0084051					1	FALSE	FALSE
signalling.receptor kinases.DUF 26	30.2.17	2	35	0.0418084	18	-0.123301	0.503901	17	0.0855805	0.964195	0.372531	FALSE	TRUE
PS.lightreaction.NADH DH	1.1.6	2	10	0.267053	4	-0.0202589	0.615923	6	0.02576	1	0.77331	FALSE	FALSE
misc.peroxidases	26.12	2	30	0.772555	12	-0.0379337	0.00880176	18	0.164	0.142018	1	FALSE	TRUE
not assigned.no ontology.pumilio/Puf RNA-binding domain-containing protein	35.1.12	2	7	0.637528	3	-0.00914734	0.620524	4	0.0157011	1	1	FALSE	FALSE
secondary metabolism.phenylpropanoids.lignin biosynthesis.CAD	16.2.1.10	2	7	0.570714	3	-0.00978208	0.0761152	4	0.0390173	0.482724	1	FALSE	FALSE
major CHO metabolism.degradation.sucrose.Susy	2.2.1.5	2	5	0.284257	1	-0.00492388	0.268854	4	0.0253928	0.818907	0.77331	FALSE	FALSE
hormone metabolism.brassinosteroid.signal transduction.BRI	17.3.2.1	2	6	0.381676	2	-0.00865282	0.233947	4	0.0266127	0.757212	0.904209	FALSE	FALSE
protein.synthesis.misc	29.2.99	2	6	0.808562	1	-0.000815414	0.34847	5	0.0291352	0.896709	1	FALSE	FALSE
glycolysis.unclear/dually targeted	4.3	2	6	0.518804	5	-0.0190022	1	1	0.000136856	1	0.975483	FALSE	FALSE
amino acid metabolism.synthesis.aspartate family.methionine.homocysteine S-methyltransferase	13.1.3.4.12	2	7	0.0656131	5	-0.0405553	0.586517	2	0.00679774	1	0.406407	FALSE	FALSE
signalling.unspecified	30.99	2	6	0.55151	2	-0.00608885	0.102821	4	0.0359545	0.568369	1	FALSE	FALSE
protein.postranslational modification.kinase.receptor like cytoplasmatic kinase IX	29.4.1.59	2	6	0.886577	3	-0.00526337	0.217243	3	0.02189	0.730633	1	FALSE	FALSE
TCA / org transformation.other organic acid transformatons.malic	8.2.10	2	6	0.490098	2	-0.00653812	0.136927	4	0.0334155	0.601071	0.962462	FALSE	FALSE
lipid metabolism.glyceral metabolism	11.5	2	6	0.886577	3	-0.00436992	0.357672	3	0.0162131	0.90446	1	FALSE	FALSE
protein.postranslational modification.kinase.receptor like cytoplasmatic kinase X	29.4.1.61	2	7	0.433387	2	-0.00720497	0.502901	5	0.0233213	0.964195	0.917201	FALSE	FALSE
transport.p- and v-ATPases.H+-transporting two-sector ATPase.subunit C	34.1.1.2	2	6	0.433387	2	-0.00731373	0.620524	4	0.0155846	1	0.917201	FALSE	FALSE
lipid metabolism.glycolipid synthesis	11.1	2	7	0.0194039	3	-0.041331	0.959992	4	0.00680204	1	0.330975	FALSE	TRUE
cell wall.cell wall proteins.LRR	10.5.3	2	8	0.185337	2	-0.0126657	0.142729	6	0.0466367	0.602586	0.674672	FALSE	FALSE
nucleotide metabolism.deoxynucleotide metabolism	23.5	2	10	0.441688	6	-0.0246016	0.959992	4	0.00776605	1	0.925221	FALSE	FALSE
amino acid metabolism.synthesis.aromatic aa.chorismate.shikimate kinase	13.1.6.1.5	2	5	0.313663	3	-0.014415	0.522104	2	0.00795967	0.983269	0.814159	FALSE	FALSE
hormone metabolism.brassinosteroid.signal transduction.other	17.3.2.99	2	6	0.623925	2	-0.00528927	0.982697	4	0.00607654	1	1	FALSE	FALSE
RNA.regulation of transcription.AtSR Transcription Factor family	27.3.39	2	5				0.560012	5	0.0216185	1		FALSE	FALSE
TCA / org transformation.TCA.succinate dehydrogenase	8.1.7	2	8	0.369374	7	-0.0308197	0.00770154	1	0.0267524	0.142018	0.889178	FALSE	TRUE
lipid metabolism.Phospholipid synthesis.diacylglycerol kinase	11.3.5	2	5	0.989398	3	-0.0016327	0.869774	2	0.00372661	1	1	FALSE	FALSE
RNA.regulation of transcription.C3H zinc finger family	27.3.12	2	19	0.778956	7	-0.0205306	0.0616123	12	0.0961965	0.438356	1	FALSE	FALSE
RNA.regulation of transcription.CPP(Zn),CPP1-related transcription factor family	27.3.17	2	5	0.766353	2	-0.00378028	0.977395	3	0.00335936	1	1	FALSE	FALSE
Co-factor and vitamine metabolism.riboflavin	18.3	2	8	0.757151	4	-0.010406	0.233947	4	0.0266102	0.757212	1	FALSE	FALSE
protein.degradation.ubiquitin.E1	29.5.11.2	2	8	0.904881	1	-0.000631725	1	7	0.00567252	1	1	FALSE	FALSE
minor CHO metabolism.trehalose.TPP	3.2.2	2	7	0.0662132	4	-0.0329876	0.644129	3	0.0104668	1	0.406407	FALSE	FALSE
gluconeogenesis / glyoxylate cycle	6	2	7	0.267053	4	-0.0202677	0.314263	3	0.017992	0.854175	0.77331	FALSE	FALSE
stress.biotic.PR-proteins.plant defensins	20.1.7.12	2	6	0.0230046	3	-0.038333	0.191438	3	0.0227435	0.676264	0.356741	FALSE	TRUE
PS.lightreaction.cytochrome b6/f	1.1.3	2	8	0.55151	2	-0.00630868	0.435887	6	0.0304617	0.935207	1	FALSE	FALSE
RNA.regulation of transcription.CCAAT box binding factor family, HAP3	27.3.15	2	5	0.359672	1	-0.00428739	0.882476	4	0.0102481	1	0.869329	FALSE	FALSE
cell wall.precursor synthesis.UXS	10.1.5	2	6	0.236347	2	-0.0115765	0.982697	4	0.00578802	1	0.742628	FALSE	FALSE
major CHO metabolism.degradation.starch.starch cleavage.beta amylase	2.2.2.1.2	2	9	0.00690138	5	-0.0717935	0.758352	4	0.0127176	1	0.164805	FALSE	TRUE
signalling.receptor kinases.legume-lectin	30.2.19	2	11	0.354771	3	-0.0137905	0.314963	8	0.0487106	0.854175	0.86827	FALSE	FALSE
glycolysis.cytosolic branch.pyruvate kinase (PK)	4.1.14	2	5	0.180236	4	-0.0246241	0.854871	1	0.000982843	1	0.664203	FALSE	FALSE
nucleotide metabolism.phosphotransfer and pyrophosphatases.adenylate kinase	23.4.1	2	6	0.20184	4	-0.0230948	0.80136	2	0.00482165	1	0.688564	FALSE	FALSE
lipid metabolism.FA synthesis and FA elongation.Acetyl CoA Carboxylation.heteromeric Complex	11.1.1.2	2	6	0.904881	1	-0.000597412	0.760352	5	0.016278	1	1	FALSE	FALSE
protein.synthesis.ribosome biogenesis.Pre-rRNA processing and modifications.WD-repeat proteins	29.2.2.3.4	2	6	0.871274	4	-0.00770476	0.992999	2	0.00069811	1	1	FALSE	FALSE
misc.rhodanese	26.23	2	7	0.637528	3	-0.00846072	0.268854	4	0.0252143	0.818907	1	FALSE	FALSE
amino acid metabolism.synthesis.aspartate family.lysine	13.1.3.5	2	9	0.928286	8	-0.0185629	0.304261	1	0.00564045	0.851798	1	FALSE	FALSE
RNA.regulation of transcription.Psudo ARR transcription factor family	27.3.66	2	8	0.886577	3	-0.00457585	0.106621	5	0.0427237	0.578663	1	FALSE	FALSE
protein.synthesis.ribosomal protein.eukaryotic.60S subunit.L7A	29.2.1.2.2.57	2	5	0.433387	2	-0.00790566	0.94759	3	0.00459457	1	0.917201	FALSE	FALSE
RNA.regulation of transcription.PWWP domain protein	27.3.68	2	9				0.593719	9	0.0410925	1		FALSE	FALSE
cell wall.cellulose synthesis.COBRA	10.2.2	2	7	0.702541	3	-0.00790214	0.444889	4	0.0199934	0.935207	1	FALSE	FALSE
RNA.regulation of transcription.Zn-finger(CCHC)	27.3.73	2	8	0.55151	2	-0.00619949	0.673535	6	0.0244776	1	1	FALSE	FALSE
minor CHO metabolism.galactose	3.8	2	6	0.766353	2	-0.00411355	0.178736	4	0.0296541	0.655366	1	FALSE	FALSE
signalling.phosphinositides.phosphoinositide phospholipase C	30.4.4	2	7	0.570714	3	-0.0101597	0.395079	4	0.0218844	0.911694	1	FALSE	FALSE
PS.photorespiration.glycolate oxydase	1.2.2	2	5	0.490098	2	-0.00703601	0.713543	3	0.00992454	1	0.962462	FALSE	FALSE
lipid metabolism.Phospholipid synthesis.cyclopropane-fatty-acyl-phospholipid synthase	11.3.7	2	5	0.0293059	4	-0.0441105	0.0868174	1	0.0128204	0.513168	0.357276	FALSE	TRUE
cell wall.pectin synthesis	10.4	2	5	0.633527	4	-0.012581	0.20024	1	0.00782215	0.695019	1	FALSE	FALSE
protein.targeting.unknown	29.3.99	2	8	0.509902	4	-0.0145372	0.560612	4	0.017288	1	0.975483	FALSE	FALSE
amino acid metabolism.synthesis.aromatic aa.tryptophan.tryptophan synthase	13.1.6.5.5	2	5	0.162733	5	-0.0309637					0.637708	FALSE	FALSE
DNA.synthesis/chromatin structure.retrotransposon/transposase.gypsy-like retrotransposon	28.1.1.1	2	6				0.00060012	6	0.106567	0.0179136		TRUE	TRUE
development	33	3	464	0.208342	270	-1.44199	0.0730146	194	0.975387	0.508849	0.728277	FALSE	FALSE
development.unspecified	33.99	3	428	0.188138	245	-1.32258	0.259352	183	0.849849	0.750864	0.724117	FALSE	FALSE
not assigned	35	3	6957	0.0693139	4266	-22.2635	0.822264	2691	11.5421	1	0.459251	FALSE	FALSE
not assigned.unknown	35.2	3	5265	0.00140028	3264	-17.5848	0.558512	2001	8.78366	0.978802	0.0383804	TRUE	TRUE
RNA	27	3	1925	0.533907	1014	-5.16269	0.0805161	911	4.26853	0.508849	1	FALSE	FALSE
RNA.regulation of transcription	27.3	3	1453	0.00990198	824	-4.57119	0.00940188	629	3.15252	0.2843	0.144468	FALSE	TRUE
RNA.regulation of transcription.ABI3/VP1-related B3-domain-containing transcription factor family	27.3.1	3	7	0.703141	4	-0.0140898	0.14873	3	0.021446	0.619009	1	FALSE	FALSE
RNA.processing	27.1	3	251	1	92	-0.267875	0.933387	159	0.590703	1	1	FALSE	FALSE
RNA.processing.degradation dicer	27.1.20	3	6	0.725745	5	-0.0173556	0.565713	1	0.00204802	0.978802	1	FALSE	FALSE
nucleotide metabolism	23	3	145	0.930786	77	-0.327404	0.923585	68	0.238449	1	1	FALSE	FALSE
nucleotide metabolism.phosphotransfer and pyrophosphatases	23.4	3	28	0.990698	18	-0.0478544	0.879776	10	0.0259074	1	1	FALSE	FALSE
nucleotide metabolism.phosphotransfer and pyrophosphatases.misc	23.4.99	3	9	0.523605	7	-0.0329382	0.666233	2	0.00490153	1	1	FALSE	FALSE
RNA.regulation of transcription.MYB-related transcription factor family	27.3.26	3	35	0	25	-0.352522	0.315263	10	0.0476321	0.796241	0	TRUE	TRUE
RNA.RNA binding	27.4	3	145	0.9978	64	-0.216945	0.389878	81	0.369173	0.876114	1	FALSE	FALSE
TCA / org transformation	8	3	66	0.911882	45	-0.180764	0.537508	21	0.0870787	0.977437	1	FALSE	FALSE
TCA / org transformation.TCA	8.1	3	40	0.9999	24	-0.0536216	0.993399	16	0.0325983	1	1	FALSE	FALSE
TCA / org transformation.TCA.pyruvate DH	8.1.1	3	12	0.961992	7	-0.0145105	0.956891	5	0.00738093	1	1	FALSE	FALSE
TCA / org transformation.TCA.pyruvate DH.E1	8.1.1.1	3	5	0.934187	3	-0.00464232	0.885977	2	0.00259199	1	1	FALSE	FALSE
protein	29	3	2650	1	1334	-5.00934	1	1316	4.70127	1	1	FALSE	FALSE
protein.synthesis	29.2	3	593	1	146	-0.446602	1	447	1.50293	1	1	FALSE	FALSE
protein.synthesis.ribosomal protein	29.2.1	3	384	1	99	-0.268555	1	285	0.783399	1	1	FALSE	FALSE
protein.synthesis.ribosomal protein.eukaryotic	29.2.1.2	3	235	1	20	-0.0308148	1	215	0.582528	1	1	FALSE	FALSE
protein.synthesis.ribosomal protein.eukaryotic.60S subunit	29.2.1.2.2	3	148	0.9988	13	-0.0243655	1	135	0.380047	1	1	FALSE	FALSE
signalling	30	3	949	0.208942	614	-3.23639	0.993399	335	1.23589	1	0.728277	FALSE	FALSE
signalling.calcium	30.3	3	174	0.335467	108	-0.575624	0.534507	66	0.284351	0.97498	0.903065	FALSE	FALSE
lipid metabolism	11	3	332	0.354171	207	-1.08029	0.164633	125	0.615191	0.632189	0.927135	FALSE	FALSE
lipid metabolism.FA synthesis and FA elongation	11.1	3	79	0.483497	47	-0.237981	0.696839	32	0.120456	1	1	FALSE	FALSE
lipid metabolism.FA synthesis and FA elongation.beta ketoacyl CoA synthase	11.1.10	3	8	0.0742148	6	-0.0510597	0.133027	2	0.0150751	0.599316	0.461356	FALSE	FALSE
protein.postranslational modification	29.4	3	563	0.9996	359	-1.50561	0.94929	204	0.771105	1	1	FALSE	FALSE
RNA.regulation of transcription.General Transcription	27.3.50	3	25	0.938088	7	-0.0182963	0.290958	18	0.0878384	0.76425	1	FALSE	FALSE
stress	20	3	624	0.0030006	378	-2.22638	0	246	1.69518	0	0.0603121	TRUE	TRUE
stress.abiotic	20.2	3	296	0.636027	152	-0.750138	0	144	1.11286	0	1	TRUE	TRUE
stress.abiotic.unspecified	20.2.99	3	45	0.846169	27	-0.108515	0.0122024	18	0.153819	0.300485	1	FALSE	TRUE
misc	26	3	848	0	538	-3.44061	0	310	1.90136	0	0	TRUE	TRUE
misc.cytochrome P450	26.1	3	105	0.0015003	65	-0.477067	0.0168034	40	0.271753	0.307053	0.039334	TRUE	TRUE
signalling.G-proteins	30.5	3	185	0.9997	98	-0.335001	0.995699	87	0.260051	1	1	FALSE	FALSE
RNA.regulation of transcription.putative transcription regulator	27.3.67	3	134	0.817864	71	-0.317167	0.770154	63	0.239674	1	1	FALSE	FALSE
cell wall	10	3	315	0.00030006	225	-1.4369	0.24795	90	0.431822	0.737716	0.0113085	TRUE	TRUE
cell wall.precursor synthesis	10.1	3	53	0.955191	35	-0.12812	0.606221	18	0.0702893	1	1	FALSE	FALSE
not assigned.no ontology	35.1	3	1692	0.996899	1002	-4.6787	0.967093	690	2.75843	1	1	FALSE	FALSE
protein.folding	29.6	3	61	0.989398	23	-0.0675001	0.983297	38	0.106154	1	1	FALSE	FALSE
RNA.regulation of transcription.AP2/EREBP, APETALA2/Ethylene-responsive element binding protein family	27.3.3	3	64	0.137427	28	-0.17337	0	36	0.403672	0	0.637452	TRUE	TRUE
RNA.regulation of transcription.bHLH,Basic Helix-Loop-Helix family	27.3.6	3	74	0.0333067	55	-0.360371	0.267253	19	0.0966517	0.752409	0.309543	FALSE	TRUE
Co-factor and vitamine metabolism	18	3	76	0.994699	42	-0.136121	0.0896179	34	0.194605	0.514215	1	FALSE	FALSE
Co-factor and vitamine metabolism.molybdenum cofactor	18.1	3	6	0.703141	4	-0.0146258	0.94809	2	0.00189737	1	1	FALSE	FALSE
protein.degradation	29.5	3	1044	1	616	-2.39132	0.878276	428	1.74249	1	1	FALSE	FALSE
protein.degradation.aspartate protease	29.5.4	3	23	0.468394	13	-0.0642674	0.273455	10	0.0519696	0.75874	1	FALSE	FALSE
not assigned.no ontology.tetratricopeptide repeat (TPR)	35.1.27	3	23	0.820164	8	-0.0277777	0.930486	15	0.0391695	1	1	FALSE	FALSE
transport	34	3	751	0	470	-2.97397	0.0376075	281	1.42516	0.419359	0	TRUE	TRUE
transport.cyclic nucleotide or calcium regulated channels	34.22	3	15	0.194539	10	-0.0634056	0.545509	5	0.017337	0.978802	0.724117	FALSE	FALSE
protein.degradation.ubiquitin	29.5.11	3	683	1	397	-1.52313	0.806061	286	1.17087	1	1	FALSE	FALSE
protein.degradation.ubiquitin.E3	29.5.11.4	3	482	0.9991	283	-1.17527	0.191038	199	0.949858	0.680142	1	FALSE	FALSE
protein.degradation.ubiquitin.E3.RING	29.5.11.4.2	3	281	0.994199	166	-0.689688	0.0888178	115	0.596512	0.514215	1	FALSE	FALSE
DNA	28	3	379	0.453091	187	-0.964255	1	192	0.514723	1	1	FALSE	FALSE
DNA.synthesis/chromatin structure	28.1	3	249	0.0691138	121	-0.711803	1	128	0.355668	1	0.459251	FALSE	FALSE
secondary metabolism	16	3	304	0	225	-1.9706	0.00660132	79	0.504891	0.229493	0	TRUE	TRUE
secondary metabolism.flavonoids	16.8	3	65	0	46	-0.688553	0.0173035	19	0.154343	0.307053	0	TRUE	TRUE
secondary metabolism.flavonoids.dihydroflavonols	16.8.3	3	22	0	17	-0.242887	0.605821	5	0.0156153	1	0	TRUE	TRUE
development.late embryogenesis abundant	33.2	3	9	0.0731146	7	-0.0571137	0.0277055	2	0.0301571	0.341124	0.459251	FALSE	TRUE
hormone metabolism	17	3	355	0.0111022	216	-1.28601	0	139	0.991282	0	0.15011	TRUE	TRUE
hormone metabolism.ethylene	17.5	3	66	0.331066	34	-0.182507	0.00220044	32	0.272647	0.09289	0.895215	FALSE	TRUE
hormone metabolism.ethylene.synthesis-degradation	17.5.1	3	22	0.226945	12	-0.0745282	0.0890178	10	0.0689676	0.514215	0.756067	FALSE	FALSE
hormone metabolism.ethylene.synthesis-degradation.1-aminocyclopropane-1-carboxylate synthase	17.5.1.1	3	8	0.0720144	4	-0.0376637	0.220044	4	0.0237797	0.726514	0.459251	FALSE	FALSE
DNA.repair	28.2	3	67	0.903381	38	-0.151645	0.994899	29	0.0668501	1	1	FALSE	FALSE
RNA.regulation of transcription.Orphan family	27.3.34	3	11	0.455491	6	-0.0300964	0.864073	5	0.00975946	1	1	FALSE	FALSE
protein.postranslational modification.kinase	29.4.1	3	108	0.64833	79	-0.383618	0.339268	29	0.136185	0.824429	1	FALSE	FALSE
protein.postranslational modification.kinase.receptor like cytoplasmatic kinase V	29.4.1.55	3	8	0.534107	8	-0.0371398					1	FALSE	FALSE
signalling.MAP kinases	30.6	3	42	0.9998	30	-0.0747837	0.75175	12	0.0374044	1	1	FALSE	FALSE
lipid metabolism.Phospholipid synthesis	11.3	3	49	0.55141	31	-0.151235	0.382276	18	0.0820228	0.875038	1	FALSE	FALSE
transport.Major Intrinsic Proteins	34.19	3	24	0.0406081	21	-0.15477	0.844469	3	0.00565801	1	0.335434	FALSE	TRUE
transport.Major Intrinsic Proteins.PIP	34.19.1	3	13	0.0930186	13	-0.0929575					0.529153	FALSE	FALSE
protein.targeting	29.3	3	258	1	121	-0.374156	0.9986	137	0.436944	1	1	FALSE	FALSE
protein.targeting.secretory pathway	29.3.4	3	130	1	75	-0.217314	1	55	0.103324	1	1	FALSE	FALSE
protein.targeting.secretory pathway.unspecified	29.3.4.99	3	71	0.995299	40	-0.129634	0.9986	31	0.066381	1	1	FALSE	FALSE
protein.degradation.ubiquitin.E3.BTB/POZ Cullin3	29.5.11.4.5	3	11	0.321364	8	-0.0466348	0.242749	3	0.0168025	0.737716	0.872895	FALSE	FALSE
protein.degradation.ubiquitin.E3.BTB/POZ Cullin3.BTB/POZ	29.5.11.4.5.2	3	9	0.122725	6	-0.0461423	0.242749	3	0.0168025	0.737716	0.606581	FALSE	FALSE
lipid metabolism.lipid degradation	11.9	3	107	0.114023	68	-0.402313	0.4999	39	0.168662	0.950322	0.598961	FALSE	FALSE
lipid metabolism.lipid degradation.beta-oxidation	11.9.4	3	31	0.204741	19	-0.116072	0.938288	12	0.0274311	1	0.728277	FALSE	FALSE
lipid metabolism.lipid degradation.beta-oxidation.acyl-CoA thioesterase	11.9.4.5	3	7	0.20104	7	-0.0466819					0.728277	FALSE	FALSE
transport.potassium	34.15	3	37	0.252851	21	-0.121326	0.64753	16	0.0602494	1	0.785922	FALSE	FALSE
misc.short chain dehydrogenase/reductase (SDR)	26.22	3	34	0.339068	22	-0.121637	0.625925	12	0.0440482	1	0.904681	FALSE	FALSE
cell	31	3	651	0.9998	381	-1.62423	0.9976	270	0.944468	1	1	FALSE	FALSE
cell.organisation	31.1	3	307	0.909682	198	-0.910569	0.695639	109	0.4466	1	1	FALSE	FALSE
not assigned.no ontology.armadillo/beta-catenin repeat family protein	35.1.3	3	26	0.20224	17	-0.103733	0.136127	9	0.0569619	0.599316	0.728277	FALSE	FALSE
protein.degradation.subtilases	29.5.1	3	27	0.177736	22	-0.136737	0.803761	5	0.0121728	1	0.709765	FALSE	FALSE
transport.unspecified anions	34.18	3	15	0.167133	10	-0.0661819	0.376575	5	0.0218487	0.872769	0.69622	FALSE	FALSE
RNA.regulation of transcription.unclassified	27.3.99	3	213	0.985597	108	-0.435805	0.574815	105	0.444594	0.987545	1	FALSE	FALSE
cell.cycle	31.3	3	102	0.595919	57	-0.277934	0.790858	45	0.167963	1	1	FALSE	FALSE
cell.cycle.peptidylprolyl isomerase	31.3.1	3	30	0.989098	12	-0.0274935	0.290958	18	0.0888473	0.76425	1	FALSE	FALSE
not assigned.no ontology.pentatricopeptide (PPR) repeat-containing protein	35.1.5	3	390	0.840068	239	-1.14296	0.639128	151	0.638568	1	1	FALSE	FALSE
cell wall.precursor synthesis.GAE	10.1.6	3	6	0.60082	5	-0.0212422	0.714443	1	0.00135282	1	1	FALSE	FALSE
N-metabolism	12	3	23	0.636127	12	-0.0535237	0.163333	11	0.0657428	0.632189	1	FALSE	FALSE
N-metabolism.misc	12.4	3	5	0.873275	4	-0.00984731	0.714443	1	0.00153512	1	1	FALSE	FALSE
secondary metabolism.flavonoids.chalcones	16.8.2	3	9	0.00620124	9	-0.0992199					0.109981	FALSE	TRUE
signalling.light	30.11	3	89	0.25095	51	-0.284472	0.59852	38	0.155871	1	0.785922	FALSE	FALSE
signalling.light.COP9 signalosome	30.11.1	3	12	0.725745	5	-0.0174349	0.954591	7	0.0121966	1	1	FALSE	FALSE
not assigned.no ontology.proline rich family	35.1.42	3	16	0.820164	8	-0.0262439	0.494999	8	0.0309813	0.950322	1	FALSE	FALSE
stress.biotic	20.1	3	321	0.00010002	222	-1.44094	0.0173035	99	0.570726	0.307053	0.00463939	TRUE	TRUE
PS	1	3	202	0.992098	151	-0.62441	0.996199	51	0.137175	1	1	FALSE	FALSE
PS.lightreaction	1.1	3	144	0.991098	100	-0.395714	0.9996	44	0.0984369	1	1	FALSE	FALSE
PS.lightreaction.other electron carrier (ox/red)	1.1.5	3	14	0.579716	7	-0.0299967	0.755051	7	0.0200081	1	1	FALSE	FALSE
PS.lightreaction.other electron carrier (ox/red).ferredoxin	1.1.5.2	3	6	0.355171	3	-0.0167108	0.953691	3	0.0030304	1	0.927135	FALSE	FALSE
secondary metabolism.wax	16.7	3	10	0.120124	10	-0.0717337					0.603623	FALSE	FALSE
protein.targeting.chloroplast	29.3.3	3	36	0.967193	12	-0.0332525	0.531706	24	0.0989241	0.972874	1	FALSE	FALSE
protein.degradation.cysteine protease	29.5.3	3	41	0.339068	22	-0.122221	0.0906181	19	0.120017	0.51481	0.904681	FALSE	FALSE
hormone metabolism.gibberelin	17.6	3	29	0.538408	17	-0.0834158	0.0612122	12	0.0876302	0.482352	1	FALSE	FALSE
hormone metabolism.gibberelin.synthesis-degradation	17.6.1	3	14	0.219844	9	-0.0572457	0.156631	5	0.0323059	0.631732	0.741603	FALSE	FALSE
mitochondrial electron transport / ATP synthesis	9	3	129	1	82	-0.154159	1	47	0.086687	1	1	FALSE	FALSE
mitochondrial electron transport / ATP synthesis.cytochrome c oxidase	9.7	3	22	0.9999	14	-0.0215064	0.970494	8	0.0147401	1	1	FALSE	FALSE
cell wall.degradation	10.6	3	68	0.0666133	48	-0.304843	0.240848	20	0.103049	0.737716	0.459251	FALSE	FALSE
cell wall.degradation.pectate lyases and polygalacturonases	10.6.3	3	44	0.0656131	30	-0.201624	0.182036	14	0.079751	0.660747	0.459251	FALSE	FALSE
amino acid metabolism	13	3	239	0.945989	145	-0.637062	0.231846	94	0.453946	0.737716	1	FALSE	FALSE
amino acid metabolism.synthesis	13.1	3	168	0.9997	102	-0.361265	0.115023	66	0.348738	0.57609	1	FALSE	FALSE
amino acid metabolism.synthesis.aspartate family	13.1.3	3	45	0.896479	31	-0.121852	0.471894	14	0.060096	0.939022	1	FALSE	FALSE
amino acid metabolism.synthesis.aspartate family.methionine	13.1.3.4	3	23	0.897379	17	-0.059804	0.743249	6	0.0162246	1	1	FALSE	FALSE
transport.ABC transporters and multidrug resistance systems	34.16	3	95	0.00030006	62	-0.511627	0.607522	33	0.131522	1	0.0113085	TRUE	TRUE
protein.degradation.serine protease	29.5.5	3	62	0.933087	42	-0.165624	0.326565	20	0.0946334	0.802057	1	FALSE	FALSE
cell wall.degradation.mannan-xylose-arabinose-fucose	10.6.2	3	16	0.702941	13	-0.0555351	0.566413	3	0.00975825	0.978802	1	FALSE	FALSE
lipid metabolism.lipid degradation.lipases	11.9.2	3	31	0.290258	22	-0.124527	0.573815	9	0.0343472	0.987545	0.835466	FALSE	FALSE
lipid metabolism.lipid degradation.lipases.triacylglycerol lipase	11.9.2.1	3	21	0.479096	16	-0.0801641	0.675735	5	0.014322	1	1	FALSE	FALSE
RNA.transcription	27.2	3	76	0.993999	34	-0.106676	0.781456	42	0.156134	1	1	FALSE	FALSE
protein.targeting.nucleus	29.3.1	3	40	0.297359	15	-0.0873779	0.923085	25	0.0744803	1	0.8498	FALSE	FALSE
misc.UDP glucosyl and glucoronyl transferases	26.2	3	126	0.020204	88	-0.557955	0.120924	38	0.212187	0.581987	0.225896	FALSE	TRUE
cell wall.cellulose synthesis	10.2	3	44	0.00460092	37	-0.286209	0.918284	7	0.0139747	1	0.085899	FALSE	TRUE
cell wall.cellulose synthesis.cellulose synthase	10.2.1	3	24	0.010202	19	-0.16198	0.803761	5	0.0124303	1	0.144468	FALSE	TRUE
RNA.regulation of transcription.Histone acetyltransferases	27.3.54	3	17	0.387878	9	-0.0489031	0.810362	8	0.0227857	1	0.961019	FALSE	FALSE
stress.abiotic.drought/salt	20.2.3	3	64	0.0864173	39	-0.24434	0.00140028	25	0.237536	0.0636589	0.505919	FALSE	TRUE
misc.gluco-, galacto- and mannosidases	26.3	3	56	0.206341	34	-0.195734	0.0585117	22	0.141199	0.472096	0.728277	FALSE	FALSE
misc.gluco-, galacto- and mannosidases.endoglucanase	26.3.4	3	7	0.361772	7	-0.0388977					0.936261	FALSE	FALSE
RNA.processing.splicing	27.1.1	3	56	0.9977	18	-0.0412014	0.823165	38	0.134091	1	1	FALSE	FALSE
Co-factor and vitamine metabolism.thiamine	18.2	3	7	0.765653	3	-0.008046	0.463793	4	0.0158151	0.936741	1	FALSE	FALSE
protein.degradation.AAA type	29.5.9	3	33	0.682036	21	-0.0922055	0.302761	12	0.0588746	0.791109	1	FALSE	FALSE
signalling.misc	30.8	3	12	0.264653	12	-0.0716744					0.79756	FALSE	FALSE
misc.glutathione S transferases	26.9	3	40	0.0912182	24	-0.158255	0.240348	16	0.083972	0.737716	0.523853	FALSE	FALSE
protein.degradation.ubiquitin.E3.SCF	29.5.11.4.3	3	177	0.982196	107	-0.436666	0.319764	70	0.325104	0.802057	1	FALSE	FALSE
redox	21	3	175	0.855671	99	-0.447193	0.391878	76	0.347921	0.877273	1	FALSE	FALSE
redox.glutaredoxins	21.4	3	30	0.0112022	14	-0.126106	0.461892	16	0.0686416	0.936741	0.15011	FALSE	TRUE
nucleotide metabolism.salvage	23.3	3	47	0.117524	32	-0.198625	0.393979	15	0.0685794	0.878647	0.603623	FALSE	FALSE
nucleotide metabolism.salvage.nucleoside kinases	23.3.2	3	8	0.885977	3	-0.00624242	0.864073	5	0.010985	1	1	FALSE	FALSE
amino acid metabolism.degradation	13.2	3	65	0.055211	39	-0.255624	0.732146	26	0.0967337	1	0.411016	FALSE	FALSE
amino acid metabolism.degradation.branched chain group	13.2.4	3	17	0.0674135	9	-0.0717896	0.157131	8	0.0491771	0.631732	0.459251	FALSE	FALSE
PS.lightreaction.photosystem I	1.1.2	3	26	0.975795	14	-0.0396846	0.982296	12	0.023129	1	1	FALSE	FALSE
PS.lightreaction.photosystem I.PSI polypeptide subunits	1.1.2.2	3	18	0.968994	9	-0.0225035	0.940388	9	0.0181581	1	1	FALSE	FALSE
not assigned.no ontology.agenet domain-containing protein	35.1.2	3	16	0.517804	12	-0.058236	0.24885	4	0.0218967	0.737716	1	FALSE	FALSE
major CHO metabolism	2	3	82	0.423085	45	-0.235773	0.00080016	37	0.326981	0.0394079	0.977471	TRUE	TRUE
major CHO metabolism.synthesis	2.1	3	28	0.238848	16	-0.0946184	0.20014	12	0.0670608	0.695753	0.778515	FALSE	FALSE
major CHO metabolism.synthesis.starch	2.1.2	3	20	0.194539	10	-0.0646033	0.159632	10	0.0593756	0.632189	0.724117	FALSE	FALSE
not assigned.no ontology.BSD domain-containing protein	35.1.8	3	5	0.827666	3	-0.00725588	0.94809	2	0.00184482	1	1	FALSE	FALSE
RNA.processing.ribonucleases	27.1.19	3	38	0.9977	19	-0.0462956	0.459692	19	0.0820977	0.936741	1	FALSE	FALSE
protein.degradation.autophagy	29.5.2	3	20	0.990298	17	-0.0430848	0.844469	3	0.00541312	1	1	FALSE	FALSE
signalling.receptor kinases	30.2	3	343	0.00230046	252	-1.53985	0.813263	91	0.347895	1	0.0513769	FALSE	TRUE
signalling.receptor kinases.misc	30.2.99	3	49	0.00470094	40	-0.306008	0.968094	9	0.0171649	1	0.085899	FALSE	TRUE
tetrapyrrole synthesis	19	3	43	0.807061	28	-0.117217	0.341768	15	0.071301	0.824429	1	FALSE	FALSE
secondary metabolism.flavonoids.anthocyanins	16.8.1	3	16	0	9	-0.215634	0.00290058	7	0.105118	0.114283	0	TRUE	TRUE
secondary metabolism.flavonoids.anthocyanins.anthocyanin 5-aromatic acyltransferase	16.8.1.21	3	8	0	6	-0.16027	0.0639128	2	0.0216094	0.490551	0	TRUE	TRUE
transport.misc	34.99	3	91	0.688038	53	-0.24987	0.0288058	38	0.246809	0.347433	1	FALSE	TRUE
PS.lightreaction.photosystem II	1.1.1	3	59	0.928886	40	-0.158917	0.998	19	0.032663	1	1	FALSE	FALSE
PS.lightreaction.photosystem II.PSII polypeptide subunits	1.1.1.2	3	43	0.835767	30	-0.12469	0.9983	13	0.0191067	1	1	FALSE	FALSE
redox.thioredoxin	21.1	3	61	0.995699	29	-0.0865298	0.696839	32	0.121528	1	1	FALSE	FALSE
cell wall.cell wall proteins	10.5	3	53	0.0339068	37	-0.251119	0.178636	16	0.0899421	0.655737	0.309543	FALSE	TRUE
cell wall.cell wall proteins.AGPs	10.5.1	3	29	0.00880176	24	-0.194837	0.605821	5	0.0160319	1	0.136089	FALSE	TRUE
cell wall.cell wall proteins.AGPs.AGP	10.5.1.1	3	27	0.00870174	23	-0.186659	0.720644	4	0.00992267	1	0.136089	FALSE	TRUE
RNA.regulation of transcription.SNF7	27.3.71	3	12	0.89988	6	-0.0151502	0.439588	6	0.0247225	0.928305	1	FALSE	FALSE
RNA.regulation of transcription.bZIP transcription factor family	27.3.35	3	50	0.265253	36	-0.202603	0.878176	14	0.0390529	1	0.79756	FALSE	FALSE
lipid metabolism.'exotics'(steroids, squalene etc)	11.8	3	53	0.696839	36	-0.16632	0.0487097	17	0.119535	0.456944	1	FALSE	TRUE
lipid metabolism.'exotics' (steroids, squalene etc).phosphatidylcholinesterol O-acyltransferase	11.8.10	3	6	0.540908	5	-0.022285	0.633027	1	0.00159676	1	1	FALSE	FALSE
misc.acid and other phosphatases	26.13	3	45	0.603321	29	-0.13782	0.0958192	16	0.102232	0.51481	1	FALSE	FALSE
RNA.regulation of transcription.SET-domain transcriptional regulator family	27.3.69	3	31	0.9979	23	-0.0600507	0.986497	8	0.0122368	1	1	FALSE	FALSE
protein.targeting.mitochondria	29.3.2	3	30	0.990998	9	-0.0171144	0.130626	21	0.123072	0.599316	1	FALSE	FALSE
not assigned.no ontology.hydroxyproline rich proteins	35.1.41	3	41	0.305861	24	-0.132806	0.990698	17	0.0349562	1	0.856655	FALSE	FALSE
RNA.regulation of transcription.Aux/IAA family	27.3.40	3	21	0.372074	17	-0.0912555	0.463793	4	0.0151053	0.936741	0.947761	FALSE	FALSE
not assigned.no ontology.C2 domain-containing protein	35.1.19	3	32	0.34797	21	-0.114949	0.284657	11	0.0547039	0.76425	0.924342	FALSE	FALSE
[truncated: 4,700 more rows]
