# Supplementary material for: TMEA: A Thermodynamically Motivated Framework for Functional Characterization of Biological Responses to System Acclimation
Source: Entropy (Basel). 2020 Sep 15;22(9):1030. doi: 10.3390/e22091030 (PMC7597090; doi:10.3390/e22091030)
Supplement: Supplementary file 1 [file entropy-22-01030-s001.zip › S3_hypGSEA_Result.xlsx]

## Sheet: S3_hypGSEA_Result_Info
Table S3. Detailed hypGSEA result. For every FASs with size >5, counts for hypergeometric tests, p-values, and Benjamini-Hochberg(BH)-corrected p-value are given.

## Sheet: S3_hypGSEA_Result
MapMan term	MapMan bin	NumberOfDEsInBin_k	NumberInBin_n	TotalNumberOfDE_K	TotalUniverse_N	PValue	PValue_BH_Corrected
misc	26	300	848	11444	48114	2.47978e-10	3.53226e-08
stress	20	231	624	11444	48114	1.7881e-10	3.53226e-08
stress.biotic	20.1	136	321	11444	48114	8.90151e-11	3.53226e-08
signalling.receptor kinases	30.2	134	343	11444	48114	2.90005e-10	3.53226e-08
secondary metabolism	16	122	304	11444	48114	2.66764e-10	3.53226e-08
hormone metabolism	17	137	355	11444	48114	4.59147e-10	4.66034e-08
misc.cytochrome P450	26.1	52	105	11444	48114	9.03587e-09	7.86121e-07
secondary metabolism.flavonoids	16.8	37	65	11444	48114	1.03904e-08	7.90967e-07
stress.biotic.PR-proteins	20.1.7	71	163	11444	48114	2.16018e-08	1.46172e-06
signalling.receptor kinases.DUF 26	30.2.17	24	35	11444	48114	2.58809e-08	1.57615e-06
RNA.regulation of transcription.WRKY domain transcription factor family	27.3.32	26	42	11444	48114	1.57945e-07	8.74439e-06
tetrapyrrole synthesis	19	25	43	11444	48114	1.4664e-06	7.44199e-05
protein.synthesis.ribosomal protein.prokaryotic.chloroplast	29.2.1.1.1	36	73	11444	48114	1.87582e-06	8.78748e-05
hormone metabolism.auxin.induced-regulated-responsive-activated	17.2.3	38	79	11444	48114	2.14278e-06	9.32109e-05
cell wall	10	111	315	11444	48114	2.97365e-06	0.00012073
hormone metabolism.ethylene	17.5	33	66	11444	48114	3.38048e-06	0.00012867
transport.Major Intrinsic Proteins.PIP	34.19.1	11	13	11444	48114	6.55638e-06	0.000234873
protein.synthesis.ribosomal protein.prokaryotic.chloroplast.50S subunit	29.2.1.1.1.2	25	46	11444	48114	7.75718e-06	0.000254083
hormone metabolism.ethylene.signal transduction	17.5.2	17	26	11444	48114	7.92707e-06	0.000254083
transport	34	230	751	11444	48114	9.42725e-06	0.00028706
transport.Major Intrinsic Proteins	34.19	16	24	11444	48114	1.01911e-05	0.000295543
cell wall.cell wall proteins.AGPs	10.5.1	18	29	11444	48114	1.24733e-05	0.000345283
protein.synthesis.ribosomal protein	29.2.1	128	384	11444	48114	1.34418e-05	0.000355915
RNA.regulation of transcription.C2C2(Zn) CO-like, Constans-like zinc finger family	27.3.7	14	20	11444	48114	1.59608e-05	0.000405004
protein.synthesis.ribosome biogenesis	29.2.2	38	85	11444	48114	1.83964e-05	0.000448136
misc.O-methyl transferases	26.6	13	18	11444	48114	1.9188e-05	0.000449441
secondary metabolism.flavonoids.anthocyanins	16.8.1	12	16	11444	48114	2.21226e-05	0.000498989
redox.glutaredoxins	21.4	18	30	11444	48114	2.42346e-05	0.000527103
RNA.regulation of transcription.AP2/EREBP, APETALA2/Ethylene-responsive element binding protein family	27.3.3	30	64	11444	48114	4.555e-05	0.000956549
cell wall.cell wall proteins	10.5	26	53	11444	48114	5.49247e-05	0.00111497
protein.synthesis.ribosomal protein.eukaryotic	29.2.1.2	82	235	11444	48114	7.90808e-05	0.00155355
cell wall.cell wall proteins.AGPs.AGP	10.5.1.1	16	27	11444	48114	8.52715e-05	0.00162282
misc.GDSL-motif lipase	26.28	21	41	11444	48114	0.000128688	0.00237488
protein.synthesis	29.2	180	593	11444	48114	0.000137131	0.00245626
protein.synthesis.ribosome biogenesis.Pre-rRNA processing and modifications	29.2.2.3	26	56	11444	48114	0.000174368	0.00303401
secondary metabolism.flavonoids.anthocyanins.anthocyanin 5-aromatic acyltransferase	16.8.1.21	7	8	11444	48114	0.000272483	0.00460951
major CHO metabolism.degradation.starch	2.2.2	15	27	11444	48114	0.000378777	0.00623446
hormone metabolism.auxin	17.2	43	113	11444	48114	0.00049138	0.00767308
misc.nitrilases, *nitrile lyases, berberine bridge enzymes, reticuline oxidases, troponine reductases	26.8	23	50	11444	48114	0.000478893	0.00767308
RNA.regulation of transcription.ARR	27.3.5	10	15	11444	48114	0.000517001	0.00767935
PS.lightreaction.photosystem II.LHC-II	1.1.1.1	10	15	11444	48114	0.000517001	0.00767935
protein.synthesis.ribosomal protein.eukaryotic.60S subunit	29.2.1.2.2	53	148	11444	48114	0.000665243	0.00902068
cell wall.modification	10.7	20	42	11444	48114	0.000636017	0.00902068
secondary metabolism.flavonoids.flavonols	16.8.4	9	13	11444	48114	0.000666553	0.00902068
protein.synthesis.ribosome biogenesis.Pre-rRNA processing and modifications.snoRNPs	29.2.2.3.1	9	13	11444	48114	0.000666553	0.00902068
signalling.receptor kinases.wheat LRK10 like	30.2.20	8	11	11444	48114	0.000829889	0.010987
RNA.regulation of transcription.NAC domain transcription factor family	27.3.27	7	9	11444	48114	0.00097216	0.01253
minor CHO metabolism.trehalose.potential TPS/TPP	3.2.3	6	7	11444	48114	0.00100816	0.01253
Co-factor and vitamine metabolism.folate & vitamine K.vitamine K	18.5.2	6	7	11444	48114	0.00100816	0.01253
secondary metabolism.sulfur-containing.glucosinolates.synthesis	16.5.1.1	15	29	11444	48114	0.00103056	0.0125523
PS.lightreaction.photosystem II	1.1.1	25	59	11444	48114	0.00123501	0.0144639
secondary metabolism.sulfur-containing	16.5	25	59	11444	48114	0.00123501	0.0144639
stress.abiotic.touch/wounding	20.2.4	8	12	11444	48114	0.00196905	0.0226255
signalling	30	264	949	11444	48114	0.0020857	0.023522
stress.abiotic	20.2	92	296	11444	48114	0.00244583	0.0265984
signalling.in sugar and nutrient physiology	30.1	15	31	11444	48114	0.00243986	0.0265984
cell wall.pectin*esterases	10.8	16	34	11444	48114	0.0025349	0.0270075
signalling.receptor kinases.wall associated kinase	30.2.25	7	10	11444	48114	0.00257215	0.0270075
secondary metabolism.phenylpropanoids	16.2	25	62	11444	48114	0.00281666	0.0290737
Co-factor and vitamine metabolism.folate & vitamine K	18.5	6	8	11444	48114	0.00321519	0.0326342
secondary metabolism.phenylpropanoids.lignin biosynthesis	16.2.1	16	35	11444	48114	0.00364923	0.0333993
cell wall.pectin*esterases.PME	10.8.1	10	18	11444	48114	0.00367448	0.0333993
secondary metabolism.N misc.alkaloid-like	16.4.1	10	18	11444	48114	0.00367448	0.0333993
hormone metabolism.jasmonate.synthesis-degradation	17.7.1	10	18	11444	48114	0.00367448	0.0333993
lipid metabolism.FA desaturation.desaturase	11.2.1	5	6	11444	48114	0.00366008	0.0333993
protein.synthesis.ribosome biogenesis.BRIX	29.2.2.50	5	6	11444	48114	0.00366008	0.0333993
protein.synthesis.ribosome biogenesis.Pre-rRNA processing and modifications.WD-repeat proteins	29.2.2.3.4	5	6	11444	48114	0.00366008	0.0333993
stress.abiotic.cold	20.2.2	8	13	11444	48114	0.00405304	0.0357725
lipid metabolism.FA desaturation	11.2	8	13	11444	48114	0.00405304	0.0357725
redox	21	57	175	11444	48114	0.00510696	0.0437381
misc.peroxidases	26.12	14	30	11444	48114	0.0050989	0.0437381
minor CHO metabolism.trehalose	3.2	9	16	11444	48114	0.00524283	0.0437381
stress.biotic.receptors	20.1.2	9	16	11444	48114	0.00524283	0.0437381
secondary metabolism.sulfur-containing.glucosinolates	16.5.1	22	55	11444	48114	0.00549571	0.0452282
major CHO metabolism	2	30	82	11444	48114	0.00631768	0.0512996
lipid metabolism	11	99	332	11444	48114	0.00668516	0.0523735
transport.sugars	34.2	23	59	11444	48114	0.00663578	0.0523735
secondary metabolism.flavonoids.dihydroflavonols	16.8.3	11	22	11444	48114	0.00670793	0.0523735
misc.glutathione S transferases	26.9	17	40	11444	48114	0.00687744	0.0530172
RNA.regulation of transcription.CCAAT box binding factor family, HAP2	27.3.14	6	9	11444	48114	0.00770125	0.0586257
major CHO metabolism.degradation	2.2	21	54	11444	48114	0.00954009	0.0717274
protein.postranslational modification.kinase.receptor like cytoplasmatic kinase VII	29.4.1.57	15	35	11444	48114	0.0099028	0.0735464
redox.ascorbate and glutathione.ascorbate	21.2.1	11	23	11444	48114	0.0101271	0.0743063
TCA / org transformation.carbonic anhydrases	8.3	5	7	11444	48114	0.0102899	0.0746016
transport.cyclic nucleotide or calcium regulated channels	34.22	8	15	11444	48114	0.0127418	0.0912916
hormone metabolism.jasmonate	17.7	13	30	11444	48114	0.0143102	0.101336
redox.ascorbate and glutathione	21.2	21	56	11444	48114	0.0150305	0.105214
RNA.regulation of transcription.PHOR1	27.3.64	6	10	11444	48114	0.0153949	0.10654
not assigned.no ontology.glycine rich proteins	35.1.40	16	40	11444	48114	0.0165912	0.113528
protein.synthesis.ribosomal protein.prokaryotic	29.2.1.1	45	141	11444	48114	0.0171023	0.115726
lipid metabolism.lipid transfer proteins etc	11.6	7	13	11444	48114	0.0185284	0.12265
major CHO metabolism.degradation.starch.starch cleavage	2.2.2.1	7	13	11444	48114	0.0185284	0.12265
secondary metabolism.N misc	16.4	10	22	11444	48114	0.0210893	0.136632
secondary metabolism.sulfur-containing.glucosinolates.synthesis.aliphatic	16.5.1.1.1	10	22	11444	48114	0.0210893	0.136632
minor CHO metabolism.raffinose family	3.1	5	8	11444	48114	0.022081	0.140076
signalling.receptor kinases.leucine rich repeat XII	30.2.12	5	8	11444	48114	0.022081	0.140076
minor CHO metabolism	3	33	101	11444	48114	0.0265778	0.16685
hormone metabolism.gibberelin	17.6	12	29	11444	48114	0.0271078	0.16685
development.storage proteins	33.1	6	11	11444	48114	0.0271235	0.16685
protein.synthesis.ribosomal protein.eukaryotic.40S subunit	29.2.1.2.1	29	87	11444	48114	0.0276835	0.168592
OPP.oxidative PP.G6PD	7.1.1	4	6	11444	48114	0.03154	0.188312
hormone metabolism.jasmonate.synthesis-degradation.lipoxygenase	17.7.1.2	4	6	11444	48114	0.03154	0.188312
PS.calvin cycle	1.3	13	33	11444	48114	0.0333801	0.197364
protein.synthesis.ribosomal protein.prokaryotic.chloroplast.30S subunit	29.2.1.1.1.1	11	27	11444	48114	0.0379009	0.221939
misc.UDP glucosyl and glucoronyl transferases	26.2	39	126	11444	48114	0.039785	0.223798
hormone metabolism.gibberelin.induced-regulated-responsive-activated	17.6.3	5	9	11444	48114	0.0400557	0.223798
lipid metabolism.lipid degradation.lysophospholipases.glycerophosphodiester phosphodiesterase	11.9.3.3	5	9	11444	48114	0.0400557	0.223798
major CHO metabolism.degradation.starch.starch cleavage.beta amylase	2.2.2.1.2	5	9	11444	48114	0.0400557	0.223798
amino acid metabolism.synthesis.aspartate family.lysine	13.1.3.5	5	9	11444	48114	0.0400557	0.223798
transport.metabolite transporters at the mitochondrial membrane	34.9	21	62	11444	48114	0.0468301	0.259269
transport.misc	34.99	29	91	11444	48114	0.0488336	0.261877
protein.synthesis.ribosome biogenesis.Assembly factors	29.2.2.2	3	5	11444	48114	0.0520314	0.261877
mitochondrial electron transport / ATP synthesis.NADH-DH	9.2	3	5	11444	48114	0.0520314	0.261877
mitochondrial electron transport / ATP synthesis.NADH-DH.type II	9.2.1	3	5	11444	48114	0.0520314	0.261877
secondary metabolism.sulfur-containing.glucosinolates.synthesis.aliphatic.flavin-containing monooxygenase	16.5.1.1.1.10	3	5	11444	48114	0.0520314	0.261877
transport.ammonium	34.5	3	5	11444	48114	0.0520314	0.261877
amino acid metabolism.synthesis.branched chain group.leucine specific	13.1.4.4	3	5	11444	48114	0.0520314	0.261877
cell wall.pectin*esterases.misc	10.8.99	3	5	11444	48114	0.0520314	0.261877
amino acid metabolism.synthesis.aromatic aa.tryptophan.anthranilate synthase	13.1.6.5.1	3	5	11444	48114	0.0520314	0.261877
protein.synthesis.ribosomal protein.eukaryotic.40S subunit.S17	29.2.1.2.1.17	3	5	11444	48114	0.0520314	0.261877
protein.synthesis.ribosomal protein.eukaryotic.60S subunit.L7A	29.2.1.2.2.57	3	5	11444	48114	0.0520314	0.261877
RNA.regulation of transcription.MYB-related transcription factor family	27.3.26	13	35	11444	48114	0.0534477	0.2668
signalling.receptor kinases.misc	30.2.99	17	49	11444	48114	0.056079	0.27766
hormone metabolism.ethylene.synthesis-degradation	17.5.1	9	22	11444	48114	0.0565533	0.27775
RNA.regulation of transcription.C3H zinc finger family	27.3.12	8	19	11444	48114	0.0599939	0.28544
PS.calvin cycle.rubisco interacting	1.3.13	4	7	11444	48114	0.0598735	0.28544
stress.biotic.PR-proteins.proteinase inhibitors.trypsin inhibitor	20.1.7.6.1	4	7	11444	48114	0.0598735	0.28544
RNA.regulation of transcription.AS2,Lateral Organ Boundaries Gene Family	27.3.37	4	7	11444	48114	0.0598735	0.28544
cell wall.degradation.mannan-xylose-arabinose-fucose	10.6.2	7	16	11444	48114	0.062976	0.292899
transport.phosphate	34.7	7	16	11444	48114	0.062976	0.292899
transport.nucleotides	34.1	6	13	11444	48114	0.0649283	0.292899
secondary metabolism.wax	16.7	5	10	11444	48114	0.0647166	0.292899
transport.nitrate	34.4	5	10	11444	48114	0.0647166	0.292899
signalling.receptor kinases.leucine rich repeat VII	30.2.7	5	10	11444	48114	0.0647166	0.292899
hormone metabolism.cytokinin.synthesis-degradation	17.4.1	5	10	11444	48114	0.0647166	0.292899
RNA.regulation of transcription.bZIP transcription factor family	27.3.35	17	50	11444	48114	0.0667684	0.298006
PS.lightreaction.photosystem II.PSII polypeptide subunits	1.1.1.2	15	43	11444	48114	0.0670392	0.298006
protein.degradation.AAA type	29.5.9	12	33	11444	48114	0.0721312	0.318318
signalling.calcium	30.3	50	174	11444	48114	0.0760139	0.333039
misc.beta 1,3 glucan hydrolases	26.4	11	30	11444	48114	0.0788256	0.342891
cell wall.cellulose synthesis	10.2	15	44	11444	48114	0.0801516	0.343749
signalling.receptor kinases.S-locus glycoprotein like	30.2.24	8	20	11444	48114	0.0798147	0.343749
misc.plastocyanin-like	26.19	7	17	11444	48114	0.0857774	0.362767
OPP.oxidative PP	7.1	7	17	11444	48114	0.0857774	0.362767
protein.degradation.cysteine protease	29.5.3	14	41	11444	48114	0.0879667	0.36693
transport.peptides and oligopeptides	34.13	14	41	11444	48114	0.0879667	0.36693
amino acid metabolism.synthesis.aspartate family	13.1.3	15	45	11444	48114	0.0948108	0.371741
lipid metabolism.lipid degradation.lipases	11.9.2	11	31	11444	48114	0.0969303	0.371741
PS.lightreaction.other electron carrier (ox/red)	1.1.5	6	14	11444	48114	0.0914532	0.371741
protein.synthesis.ribosome biogenesis.Pre-rRNA processing and modifications.methylotransferases	29.2.2.3.3	6	14	11444	48114	0.0914532	0.371741
hormone metabolism.salicylic acid	17.8	5	11	11444	48114	0.0960442	0.371741
hormone metabolism.salicylic acid.synthesis-degradation	17.8.1	5	11	11444	48114	0.0960442	0.371741
misc.alcohol dehydrogenases	26.11	5	11	11444	48114	0.0960442	0.371741
protein.postranslational modification.kinase.receptor like cytoplasmatic kinase VI	29.4.1.56	5	11	11444	48114	0.0960442	0.371741
redox.ascorbate and glutathione.glutathione	21.2.2	5	11	11444	48114	0.0960442	0.371741
signalling.receptor kinases.legume-lectin	30.2.19	5	11	11444	48114	0.0960442	0.371741
cell wall.precursor synthesis.UGE	10.1.2	4	8	11444	48114	0.097666	0.371741
stress.biotic.PR-proteins.proteinase inhibitors	20.1.7.6	4	8	11444	48114	0.097666	0.371741
misc.acyl transferases	26.5	4	8	11444	48114	0.097666	0.371741
cell wall.cell wall proteins.LRR	10.5.3	4	8	11444	48114	0.097666	0.371741
nucleotide metabolism.degradation	23.2	10	28	11444	48114	0.10662	0.403303
hormone metabolism.ethylene.induced-regulated-responsive-activated	17.5.3	7	18	11444	48114	0.112637	0.418266
misc.invertase/pectin methylesterase inhibitor family protein	26.18	7	18	11444	48114	0.112637	0.418266
misc.beta 1,3 glucan hydrolases.glucan endo-1,3-beta-glucosidase	26.4.1	7	18	11444	48114	0.112637	0.418266
lipid metabolism.lipid degradation	11.9	31	107	11444	48114	0.126553	0.467096
amino acid metabolism.degradation.aspartate family	13.2.3	5	12	11444	48114	0.133566	0.490012
protein.postranslational modification.kinase	29.4.1	31	108	11444	48114	0.138729	0.505902
stress.biotic.signalling	20.1.3	7	19	11444	48114	0.143345	0.511967
secondary metabolism.flavonoids.chalcones	16.8.2	4	9	11444	48114	0.143754	0.511967
signalling.receptor kinases.leucine rich repeat V	30.2.5	4	9	11444	48114	0.143754	0.511967
hormone metabolism.abscisic acid.signal transduction	17.1.2	4	9	11444	48114	0.143754	0.511967
minor CHO metabolism.others	3.5	12	37	11444	48114	0.148724	0.518437
PS.lightreaction.other electron carrier (ox/red).ferredoxin	1.1.5.2	3	6	11444	48114	0.150679	0.518437
RNA.regulation of transcription.sigma like plant	27.3.85	3	6	11444	48114	0.150679	0.518437
not assigned.no ontology.BTB/POZ domain-containing protein	35.1.9	3	6	11444	48114	0.150679	0.518437
N-metabolism.ammonia metabolism.glutamine synthetase	12.2.2	3	6	11444	48114	0.150679	0.518437
stress.biotic.PR-proteins.plant defensins	20.1.7.12	3	6	11444	48114	0.150679	0.518437
misc.gluco-, galacto- and mannosidases	26.3	17	56	11444	48114	0.158671	0.542105
N-metabolism	12	8	23	11444	48114	0.159338	0.542105
stress.abiotic.unspecified	20.2.99	14	45	11444	48114	0.163024	0.551565
lipid metabolism.Phospholipid synthesis	11.3	15	49	11444	48114	0.168858	0.568148
cell wall.degradation	10.6	20	68	11444	48114	0.170755	0.571373
hormone metabolism.abscisic acid	17.1	12	38	11444	48114	0.172749	0.574886
major CHO metabolism.synthesis.starch	2.1.2	7	20	11444	48114	0.177553	0.581343
transport.calcium	34.21	7	20	11444	48114	0.177553	0.581343
signalling.receptor kinases.Catharanthus roseus-like RLK1	30.2.16	5	13	11444	48114	0.176465	0.581343
PS	1	54	202	11444	48114	0.182476	0.594265
amino acid metabolism	13	63	239	11444	48114	0.193653	0.60289
PS.lightreaction	1.1	39	144	11444	48114	0.200949	0.60289
major CHO metabolism.synthesis	2.1	9	28	11444	48114	0.203183	0.60289
cell wall.cellulose synthesis.cellulose synthase	10.2.1	8	24	11444	48114	0.191887	0.60289
lipid metabolism.lipid degradation.lipases.triacylglycerol lipase	11.9.2.1	7	21	11444	48114	0.214801	0.60289
RNA.regulation of transcription.Aux/IAA family	27.3.40	7	21	11444	48114	0.214801	0.60289
secondary metabolism.simple phenols	16.1	4	10	11444	48114	0.196446	0.60289
transport.NDP-sugars at the ER	34.11	3	7	11444	48114	0.218783	0.60289
major CHO metabolism.synthesis.starch.AGPase	2.1.2.1	3	7	11444	48114	0.218783	0.60289
redox.peroxiredoxin	21.5	3	7	11444	48114	0.218783	0.60289
not assigned.no ontology.pumilio/Puf RNA-binding domain-containing protein	35.1.12	3	7	11444	48114	0.218783	0.60289
secondary metabolism.phenylpropanoids.lignin biosynthesis.CAD	16.2.1.10	3	7	11444	48114	0.218783	0.60289
amino acid metabolism.synthesis.aspartate family.methionine.homocysteine S-methyltransferase	13.1.3.4.12	3	7	11444	48114	0.218783	0.60289
gluconeogenesis / glyoxylate cycle	6	3	7	11444	48114	0.218783	0.60289
misc.rhodanese	26.23	3	7	11444	48114	0.218783	0.60289
nucleotide metabolism.degradation.pyrimidine	23.2.1	2	5	11444	48114	0.216342	0.60289
protein.synthesis.ribosomal protein.eukaryotic.40S subunit.S15A	29.2.1.2.1.515	2	5	11444	48114	0.216342	0.60289
amino acid metabolism.degradation.serine-glycine-cysteine group.glycine	13.2.5.2	2	5	11444	48114	0.216342	0.60289
secondary metabolism.phenylpropanoids.lignin biosynthesis.CCR1	16.2.1.7	2	5	11444	48114	0.216342	0.60289
nucleotide metabolism.phosphotransfer and pyrophosphatases.nucleoside diphosphate kinase	23.4.10	2	5	11444	48114	0.216342	0.60289
amino acid metabolism.synthesis.central amino acid metabolism.GABA	13.1.1.1	2	5	11444	48114	0.216342	0.60289
amino acid metabolism.synthesis.serine-glycine-cysteine group.serine	13.1.5.1	2	5	11444	48114	0.216342	0.60289
hormone metabolism.jasmonate.synthesis-degradation.12-Oxo-PDA-reductase	17.7.1.5	2	5	11444	48114	0.216342	0.60289
metal handling.acquisition	15.1	2	5	11444	48114	0.216342	0.60289
nucleotide metabolism.salvage.phosphoribosyltransferases.aprt	23.3.1.1	2	5	11444	48114	0.216342	0.60289
cell.cell death	31.5	2	5	11444	48114	0.216342	0.60289
cell.cell death.plants	31.5.1	2	5	11444	48114	0.216342	0.60289
TCA / org transformation.TCA.IDH	8.1.4	2	5	11444	48114	0.216342	0.60289
RNA.regulation of transcription.NIN-like bZIP-related family	27.3.60	2	5	11444	48114	0.216342	0.60289
major CHO metabolism.degradation.sucrose.fructokinase	2.2.1.1	2	5	11444	48114	0.216342	0.60289
major CHO metabolism.degradation.sucrose.Susy	2.2.1.5	2	5	11444	48114	0.216342	0.60289
lipid metabolism.Phospholipid synthesis.cyclopropane-fatty-acyl-phospholipid synthase	11.3.7	2	5	11444	48114	0.216342	0.60289
cell wall.pectin synthesis	10.4	2	5	11444	48114	0.216342	0.60289
amino acid metabolism.synthesis.aromatic aa.tryptophan.tryptophan synthase	13.1.6.5.5	2	5	11444	48114	0.216342	0.60289
hormone metabolism.gibberelin.synthesis-degradation	17.6.1	5	14	11444	48114	0.223694	0.608169
signalling.receptor kinases.leucine rich repeat VIII.VIII-2	30.2.8.2	5	14	11444	48114	0.223694	0.608169
nucleotide metabolism.synthesis.purine	23.1.2	5	14	11444	48114	0.223694	0.608169
OPP	7	9	29	11444	48114	0.236303	0.636764
misc.protease inhibitor/seed storage/lipid transfer protein (LTP) family protein	26.21	9	29	11444	48114	0.236303	0.636764
RNA.regulation of transcription.C2C2(Zn) GATA transcription factor family	27.3.9	6	18	11444	48114	0.241762	0.637374
amino acid metabolism.synthesis.branched chain group	13.1.4	6	18	11444	48114	0.241762	0.637374
amino acid metabolism.synthesis.central amino acid metabolism	13.1.1	6	18	11444	48114	0.241762	0.637374
hormone metabolism.brassinosteroid.signal transduction	17.3.2	6	18	11444	48114	0.241762	0.637374
not assigned.no ontology.DC1 domain containing protein	35.1.26	6	18	11444	48114	0.241762	0.637374
stress.abiotic.heat	20.2.1	36	135	11444	48114	0.243396	0.638914
lipid metabolism.lipid degradation.lysophospholipases	11.9.3	12	41	11444	48114	0.254647	0.654345
redox.dismutases and catalases	21.6	4	11	11444	48114	0.253818	0.654345
signalling.receptor kinases.leucine rich repeat X	30.2.10	4	11	11444	48114	0.253818	0.654345
signalling.receptor kinases.leucine rich repeat I	30.2.1	4	11	11444	48114	0.253818	0.654345
N-metabolism.ammonia metabolism	12.2	4	11	11444	48114	0.253818	0.654345
amino acid metabolism.synthesis	13.1	44	168	11444	48114	0.257243	0.658238
hormone metabolism.brassinosteroid	17.3	14	49	11444	48114	0.262022	0.667664
RNA.regulation of transcription	27.3	356	1453	11444	48114	0.266755	0.676891
protein.folding	29.6	17	61	11444	48114	0.26908	0.679958
nucleotide metabolism	23	38	145	11444	48114	0.274522	0.68518
transport.unspecified anions	34.18	5	15	11444	48114	0.27409	0.68518
protein.synthesis.ribosomal protein.prokaryotic.unknown organellar.30S subunit	29.2.1.1.3.1	5	15	11444	48114	0.27409	0.68518
metal handling	15	13	46	11444	48114	0.2874	0.704345
signalling.receptor kinases.leucine rich repeat VIII	30.2.8	6	19	11444	48114	0.287186	0.704345
lipid metabolism.FA synthesis and FA elongation.beta ketoacyl CoA synthase	11.1.10	3	8	11444	48114	0.291453	0.704345
amino acid metabolism.degradation.branched chain group.shared	13.2.4.1	3	8	11444	48114	0.291453	0.704345
signalling.receptor kinases.crinkly like	30.2.26	3	8	11444	48114	0.291453	0.704345
secondary metabolism.phenylpropanoids.lignin biosynthesis.4CL	16.2.1.3	3	8	11444	48114	0.291453	0.704345
Co-factor and vitamine metabolism.riboflavin	18.3	3	8	11444	48114	0.291453	0.704345
RNA.regulation of transcription.Psudo ARR transcription factor family	27.3.66	3	8	11444	48114	0.291453	0.704345
RNA.regulation of transcription.MYB domain transcription factor family	27.3.25	18	66	11444	48114	0.294857	0.709756
hormone metabolism.brassinosteroid.synthesis-degradation.BRs	17.3.1.1	4	12	11444	48114	0.313944	0.752724
nucleotide metabolism.salvage	23.3	13	47	11444	48114	0.317018	0.757112
lipid metabolism.FA synthesis and FA elongation.acyl coa ligase	11.1.8	5	16	11444	48114	0.326469	0.776638
protein.degradation.autophagy	29.5.2	6	20	11444	48114	0.334171	0.791869
Co-factor and vitamine metabolism	18	20	76	11444	48114	0.343302	0.810353
transport.unspecified cations	34.14	10	36	11444	48114	0.346007	0.813583
amino acid metabolism.degradation	13.2	17	65	11444	48114	0.372262	0.844836
transport.metal	34.12	15	57	11444	48114	0.375289	0.844836
misc.acid and other phosphatases	26.13	12	45	11444	48114	0.379445	0.844836
not assigned.no ontology.hydroxyproline rich proteins	35.1.41	11	41	11444	48114	0.380635	0.844836
metal handling.binding, chelation and storage	15.2	9	33	11444	48114	0.382442	0.844836
hormone metabolism.brassinosteroid.synthesis-degradation	17.3.1	8	29	11444	48114	0.382881	0.844836
amino acid metabolism.degradation.branched chain group	13.2.4	5	17	11444	48114	0.379697	0.844836
secondary metabolism.isoprenoids.carotenoids	16.1.4	5	17	11444	48114	0.379697	0.844836
hormone metabolism.cytokinin	17.4	5	17	11444	48114	0.379697	0.844836
hormone metabolism.abscisic acid.synthesis-degradation	17.1.1	4	13	11444	48114	0.375046	0.844836
redox.thioredoxin.PDIL	21.1.1	4	13	11444	48114	0.375046	0.844836
S-assimilation	14	4	13	11444	48114	0.375046	0.844836
RNA.regulation of transcription.TCP transcription factor family	27.3.29	4	13	11444	48114	0.375046	0.844836
misc.gluco-, galacto- and mannosidases.beta-galactosidase	26.3.2	4	13	11444	48114	0.375046	0.844836
nucleotide metabolism.phosphotransfer and pyrophosphatases.misc	23.4.99	3	9	11444	48114	0.365303	0.844836
development.late embryogenesis abundant	33.2	3	9	11444	48114	0.365303	0.844836
nucleotide metabolism.synthesis.pyrimidine	23.1.1	3	9	11444	48114	0.365303	0.844836
transport.ABC transporters and multidrug resistance systems	34.16	24	95	11444	48114	0.405966	0.892538
lipid metabolism.FA synthesis and FA elongation	11.1	20	79	11444	48114	0.416908	0.897444
amino acid metabolism.synthesis.aromatic aa.tryptophan	13.1.6.5	5	18	11444	48114	0.432749	0.897444
protein.synthesis.ribosome biogenesis.Pre-rRNA processing and modifications.DExD-box helicases	29.2.2.3.5	4	14	11444	48114	0.435586	0.897444
misc.dynamin	26.17	3	10	11444	48114	0.43767	0.897444
amino acid metabolism.synthesis.serine-glycine-cysteine group.cysteine.OASTL	13.1.5.3.1	3	10	11444	48114	0.43767	0.897444
RNA.regulation of transcription.GRAS transcription factor family	27.3.21	2	6	11444	48114	0.437023	0.897444
DNA.synthesis/chromatin structure.histone.core.H2B	28.1.3.2.2	2	6	11444	48114	0.437023	0.897444
amino acid metabolism.synthesis.aromatic aa.phenylalanine	13.1.6.3	2	6	11444	48114	0.437023	0.897444
amino acid metabolism.synthesis.aromatic aa.phenylalanine.arogenate dehydratase / prephenate dehydratase	13.1.6.3.1	2	6	11444	48114	0.437023	0.897444
transport.sugars.sucrose	34.2.1	2	6	11444	48114	0.437023	0.897444
major CHO metabolism.synthesis.starch.starch synthase	2.1.2.2	2	6	11444	48114	0.437023	0.897444
hormone metabolism.brassinosteroid.signal transduction.BZR	17.3.2.2	2	6	11444	48114	0.437023	0.897444
stress.biotic.regulation of transcription	20.1.5	2	6	11444	48114	0.437023	0.897444
amino acid metabolism.synthesis.central amino acid metabolism.aspartate	13.1.1.2	2	6	11444	48114	0.437023	0.897444
amino acid metabolism.synthesis.central amino acid metabolism.aspartate.aspartate aminotransferase	13.1.1.2.1	2	6	11444	48114	0.437023	0.897444
hormone metabolism.gibberelin.signal transduction	17.6.2	2	6	11444	48114	0.437023	0.897444
hormone metabolism.brassinosteroid.signal transduction.BRI	17.3.2.1	2	6	11444	48114	0.437023	0.897444
protein.synthesis.misc	29.2.99	2	6	11444	48114	0.437023	0.897444
hormone metabolism.brassinosteroid.signal transduction.other	17.3.2.99	2	6	11444	48114	0.437023	0.897444
cell wall.precursor synthesis.UXS	10.1.5	2	6	11444	48114	0.437023	0.897444
transport.amino acids	34.3	12	47	11444	48114	0.444474	0.908337
development	33	112	464	11444	48114	0.44679	0.910017
nucleotide metabolism.synthesis	23.1	8	31	11444	48114	0.463892	0.941701
amino acid metabolism.synthesis.aspartate family.methionine	13.1.3.4	6	23	11444	48114	0.476796	0.961486
signalling.receptor kinases.leucine rich repeat XI	30.2.11	6	23	11444	48114	0.476796	0.961486
cell wall.degradation.pectate lyases and polygalacturonases	10.6.3	11	44	11444	48114	0.482644	0.970067
protein.degradation.ubiquitin.E3.RING	29.5.11.4.2	67	281	11444	48114	0.514003	0.982493
RNA.regulation of transcription.bHLH,Basic Helix-Loop-Helix family	27.3.6	18	74	11444	48114	0.501425	0.982493
not assigned.no ontology.C2 domain-containing protein	35.1.19	8	32	11444	48114	0.50365	0.982493
misc.myrosinases-lectin-jacalin	26.16	8	32	11444	48114	0.50365	0.982493
protein.assembly and cofactor ligation	29.8	6	24	11444	48114	0.522677	0.982493
RNA.regulation of transcription.Orphan family	27.3.34	3	11	11444	48114	0.506614	0.982493
amino acid metabolism.synthesis.branched chain group.common	13.1.4.1	3	11	11444	48114	0.506614	0.982493
not assigned.no ontology.ABC1 family protein	35.1.1	3	11	11444	48114	0.506614	0.982493
cell wall.pectin*esterases.acetyl esterase	10.8.2	3	11	11444	48114	0.506614	0.982493
lipid metabolism.lipid degradation.beta-oxidation.acyl-CoA thioesterase	11.9.4.5	2	7	11444	48114	0.524319	0.982493
Co-factor and vitamine metabolism.thiamine	18.2	2	7	11444	48114	0.524319	0.982493
secondary metabolism.sulfur-containing.glucosinolates.regulation	16.5.1.2	2	7	11444	48114	0.524319	0.982493
amino acid metabolism.degradation.serine-glycine-cysteine group	13.2.5	2	7	11444	48114	0.524319	0.982493
amino acid metabolism.synthesis.branched chain group.common.branched-chain amino acid aminotransferase	13.1.4.1.4	2	7	11444	48114	0.524319	0.982493
amino acid metabolism.synthesis.central amino acid metabolism.alanine	13.1.1.3	2	7	11444	48114	0.524319	0.982493
signalling.receptor kinases.leucine rich repeat XIII	30.2.13	2	7	11444	48114	0.524319	0.982493
protein.synthesis.ribosome biogenesis.export from nucleus	29.2.2.1	2	7	11444	48114	0.524319	0.982493
lipid metabolism.lipid degradation.lysophospholipases.carboxylesterase	11.9.3.2	2	7	11444	48114	0.524319	0.982493
lipid metabolism.glycolipid synthesis	11.1	2	7	11444	48114	0.524319	0.982493
minor CHO metabolism.trehalose.TPP	3.2.2	2	7	11444	48114	0.524319	0.982493
cell wall.cellulose synthesis.COBRA	10.2.2	2	7	11444	48114	0.524319	0.982493
signalling.phosphinositides.phosphoinositide phospholipase C	30.4.4	2	7	11444	48114	0.524319	0.982493
not assigned	35	1312	6957	11444	48114	1	1
not assigned.unknown	35.2	1014	5265	11444	48114	1	1
protein	29	541	2650	11444	48114	0.999991	1
RNA	27	411	1925	11444	48114	0.99553	1
not assigned.no ontology	35.1	298	1692	11444	48114	1	1
protein.degradation	29.5	184	1044	11444	48114	1	1
protein.postranslational modification	29.4	109	563	11444	48114	0.995079	1
protein.degradation.ubiquitin	29.5.11	106	683	11444	48114	1	1
development.unspecified	33.99	100	428	11444	48114	0.599924	1
cell	31	97	651	11444	48114	1	1
protein.degradation.ubiquitin.E3	29.5.11.4	94	482	11444	48114	0.989727	1
cell.organisation	31.1	57	307	11444	48114	0.988513	1
DNA	28	53	379	11444	48114	0.999999	1
RNA.regulation of transcription.unclassified	27.3.99	40	213	11444	48114	0.966842	1
DNA.synthesis/chromatin structure	28.1	32	249	11444	48114	0.999995	1
protein.targeting	29.3	32	258	11444	48114	0.999999	1
not assigned.no ontology.pentatricopeptide (PPR) repeat-containing protein	35.1.5	27	390	11444	48114	1	1
protein.degradation.ubiquitin.E3.SCF	29.5.11.4.3	25	177	11444	48114	0.99949	1
protein.degradation.ubiquitin.E3.SCF.FBOX	29.5.11.4.3.2	25	163	11444	48114	0.997002	1
RNA.processing	27.1	23	251	11444	48114	1	1
signalling.G-proteins	30.5	23	185	11444	48114	0.999966	1
signalling.light	30.11	21	89	11444	48114	0.557717	1
RNA.RNA binding	27.4	20	145	11444	48114	0.99902	1
RNA.regulation of transcription.putative transcription regulator	27.3.67	18	134	11444	48114	0.99902	1
protein.targeting.secretory pathway	29.3.4	17	130	11444	48114	0.99922	1
misc.oxidases - copper, flavone etc	26.7	17	72	11444	48114	0.55934	1
RNA.regulation of transcription.C2H2 zinc finger family	27.3.11	16	71	11444	48114	0.642661	1
cell.cycle	31.3	15	102	11444	48114	0.991367	1
stress.abiotic.drought/salt	20.2.3	14	64	11444	48114	0.686542	1
secondary metabolism.isoprenoids	16.1	14	73	11444	48114	0.857039	1
protein.degradation.serine protease	29.5.5	13	62	11444	48114	0.743938	1
RNA.transcription	27.2	12	76	11444	48114	0.966906	1
lipid metabolism.'exotics'(steroids, squalene etc)	11.8	12	53	11444	48114	0.629837	1
cell.division	31.2	12	96	11444	48114	0.998153	1
protein.targeting.secretory pathway.unspecified	29.3.4.99	11	71	11444	48114	0.967805	1
DNA.unspecified	28.99	11	63	11444	48114	0.911905	1
TCA / org transformation	8	10	66	11444	48114	0.96895	1
DNA.repair	28.2	10	67	11444	48114	0.972996	1
signalling.MAP kinases	30.6	10	42	11444	48114	0.558012	1
redox.thioredoxin	21.1	10	61	11444	48114	0.939381	1
cell.vesicle transport	31.4	10	138	11444	48114	1	1
amino acid metabolism.synthesis.aromatic aa	13.1.6	10	45	11444	48114	0.653576	1
cell wall.precursor synthesis	10.1	9	53	11444	48114	0.911919	1
mitochondrial electron transport / ATP synthesis	9	9	129	11444	48114	1	1
RNA.regulation of transcription.HB,Homeobox transcription factor family	27.3.22	9	52	11444	48114	0.900091	1
glycolysis	4	9	60	11444	48114	0.965807	1
protein.aa activation	29.1	9	67	11444	48114	0.987961	1
protein.synthesis.ribosomal protein.prokaryotic.unknown organellar	29.2.1.1.3	8	42	11444	48114	0.81514	1
signalling.receptor kinases.leucine rich repeat III	30.2.3	8	33	11444	48114	0.542437	1
transport.p- and v-ATPases	34.1	8	55	11444	48114	0.967622	1
lipid metabolism.lipid degradation.beta-oxidation	11.9.4	7	31	11444	48114	0.631043	1
transport.potassium	34.15	7	37	11444	48114	0.810973	1
misc.short chain dehydrogenase/reductase (SDR)	26.22	7	34	11444	48114	0.731338	1
protein.targeting.chloroplast	29.3.3	7	36	11444	48114	0.786711	1
RNA.regulation of transcription.G2-like transcription factor family, GARP	27.3.20	7	31	11444	48114	0.631043	1
nucleotide metabolism.phosphotransfer and pyrophosphatases	23.4	6	28	11444	48114	0.685776	1
cell.cycle.peptidylprolyl isomerase	31.3.1	6	30	11444	48114	0.751969	1
glycolysis.cytosolic branch	4.1	6	40	11444	48114	0.938792	1
RNA.regulation of transcription.C2C2(Zn) DOF zinc finger family	27.3.8	6	25	11444	48114	0.566847	1
major CHO metabolism.degradation.sucrose	2.2.1	6	27	11444	48114	0.648635	1
C1-metabolism	25	6	35	11444	48114	0.871697	1
RNA.regulation of transcription.General Transcription	27.3.50	5	25	11444	48114	0.743752	1
protein.degradation.aspartate protease	29.5.4	5	23	11444	48114	0.669685	1
not assigned.no ontology.armadillo/beta-catenin repeat family protein	35.1.3	5	26	11444	48114	0.775853	1
protein.degradation.subtilases	29.5.1	5	27	11444	48114	0.804766	1
RNA.processing.ribonucleases	27.1.19	5	38	11444	48114	0.96588	1
protein.synthesis.initiation	29.2.3	5	75	11444	48114	0.99998	1
RNA.processing.RNA helicase	27.1.2	5	32	11444	48114	0.907489	1
protein.synthesis.elongation	29.2.4	5	32	11444	48114	0.907489	1
DNA.synthesis/chromatin structure.histone	28.1.3	5	43	11444	48114	0.986078	1
lipid metabolism.'exotics' (steroids, squalene etc).sphingolipids	11.8.1	5	21	11444	48114	0.582737	1
protein.targeting.secretory pathway.vacuole	29.3.4.3	5	26	11444	48114	0.775853	1
signalling.phosphinositides	30.4	5	48	11444	48114	0.99458	1
nucleotide metabolism.salvage.NUDIX hydrolases	23.3.3	5	22	11444	48114	0.627752	1
protein.degradation.ubiquitin.E2	29.5.11.3	5	36	11444	48114	0.951919	1
amino acid metabolism.synthesis.serine-glycine-cysteine group	13.1.5	5	23	11444	48114	0.669685	1
not assigned.no ontology.proline rich family	35.1.42	4	16	11444	48114	0.55026	1
RNA.processing.splicing	27.1.1	4	56	11444	48114	0.999751	1
protein.targeting.mitochondria	29.3.2	4	30	11444	48114	0.949115	1
protein.glycosylation	29.7	4	40	11444	48114	0.992565	1
transport.metabolite transporters at the envelope membrane	34.8	4	22	11444	48114	0.804029	1
DNA.synthesis/chromatin structure.histone.core	28.1.3.2	4	36	11444	48114	0.983558	1
RNA.regulation of transcription.HDA	27.3.55	4	16	11444	48114	0.55026	1
hormone metabolism.brassinosteroid.synthesis-degradation.sterols	17.3.1.2	4	17	11444	48114	0.602741	1
misc.misc2	26.1	4	26	11444	48114	0.897389	1
misc.GCN5-related N-acetyltransferase	26.24	4	19	11444	48114	0.695731	1
hormone metabolism.abscisic acid.induced-regulated-responsive-activated	17.1.3	4	16	11444	48114	0.55026	1
secondary metabolism.sulfur-containing.glucosinolates.degradation	16.5.1.3	4	17	11444	48114	0.602741	1
TCA / org transformation.TCA	8.1	3	40	11444	48114	0.998295	1
not assigned.no ontology.tetratricopeptide repeat (TPR)	35.1.27	3	23	11444	48114	0.936507	1
protein.targeting.nucleus	29.3.1	3	40	11444	48114	0.998295	1
signalling.misc	30.8	3	12	11444	48114	0.570837	1
RNA.regulation of transcription.SNF7	27.3.71	3	12	11444	48114	0.570837	1
protein.degradation.metalloprotease	29.5.7	3	32	11444	48114	0.990057	1
hormone metabolism.auxin.synthesis-degradation	17.2.1	3	13	11444	48114	0.629575	1
minor CHO metabolism.myo-inositol	3.4	3	14	11444	48114	0.682481	1
Biodegradation of Xenobiotics	24	3	21	11444	48114	0.906704	1
amino acid metabolism.degradation.aromatic aa	13.2.6	3	17	11444	48114	0.806923	1
protein.synthesis.ribosomal protein.prokaryotic.unknown organellar.50S subunit	29.2.1.1.3.2	3	27	11444	48114	0.971544	1
RNA.regulation of transcription.JUMONJI family	27.3.57	3	13	11444	48114	0.629575	1
RNA.regulation of transcription.Trihelix, Triple-Helix transcription factor family	27.3.30	3	21	11444	48114	0.906704	1
development.squamosa promoter binding like (SPL)	33.3	3	15	11444	48114	0.729523	1
amino acid metabolism.synthesis.serine-glycine-cysteine group.cysteine	13.1.5.3	3	15	11444	48114	0.729523	1
nucleotide metabolism.salvage.phosphoribosyltransferases	23.3.1	3	13	11444	48114	0.629575	1
secondary metabolism.isoprenoids.non-mevalonate pathway	16.1.1	3	19	11444	48114	0.864729	1
lipid metabolism.lipid degradation.lysophospholipases.phospholipase D	11.9.3.1	3	14	11444	48114	0.682481	1
hormone metabolism.ethylene.synthesis-degradation.1-aminocyclopropane-1-carboxylate synthase	17.5.1.1	2	8	11444	48114	0.601941	1
protein.postranslational modification.kinase.receptor like cytoplasmatic kinase V	29.4.1.55	2	8	11444	48114	0.601941	1
nucleotide metabolism.salvage.nucleoside kinases	23.3.2	2	8	11444	48114	0.601941	1
RNA.regulation of transcription.SET-domain transcriptional regulator family	27.3.69	2	31	11444	48114	0.997653	1
TCA / org transformation.other organic acid transformatons	8.2	2	19	11444	48114	0.960267	1
major CHO metabolism.synthesis.sucrose	2.1.1	2	8	11444	48114	0.601941	1
not assigned.no ontology.epsin N-terminal homology (ENTH) domain-containing protein	35.1.21	2	14	11444	48114	0.880236	1
hormone metabolism.auxin.signal transduction	17.2.2	2	20	11444	48114	0.968357	1
minor CHO metabolism.callose	3.6	2	14	11444	48114	0.880236	1
lipid metabolism.lipid degradation.beta-oxidation.acyl CoA DH	11.9.4.2	2	9	11444	48114	0.669552	1
lipid metabolism.lipid degradation.beta-oxidation.enoyl CoA hydratase	11.9.4.3	2	9	11444	48114	0.669552	1
amino acid metabolism.degradation.aromatic aa.tryptophan	13.2.6.3	2	11	11444	48114	0.776613	1
secondary metabolism.isoprenoids.tocopherol biosynthesis	16.1.3	2	8	11444	48114	0.601941	1
protein.synthesis.ribosome biogenesis.Pre-rRNA processing and modifications.misc	29.2.2.3.99	2	9	11444	48114	0.669552	1
RNA.regulation of transcription.CCAAT box binding factor family, HAP5	27.3.16	2	8	11444	48114	0.601941	1
Biodegradation of Xenobiotics.lactoylglutathione lyase	24.2	2	9	11444	48114	0.669552	1
Co-factor and vitamine metabolism.pantothenate	18.4	2	18	11444	48114	0.95021	1
signalling.phosphinositides.phosphatidylinositol-4-phosphate 5-kinase	30.4.1	2	17	11444	48114	0.937747	1
stress.biotic.signalling.MLO-like	20.1.3.1	2	10	11444	48114	0.727522	1
PS.photorespiration	1.2	2	23	11444	48114	0.984185	1
major CHO metabolism.degradation.sucrose.invertases	2.2.1.3	2	10	11444	48114	0.727522	1
RNA.regulation of transcription.HSF,Heat-shock transcription factor family	27.3.23	2	16	11444	48114	0.922356	1
RNA.regulation of transcription.zf-HD	27.3.80	2	11	11444	48114	0.776613	1
amino acid metabolism.synthesis.aspartate family.misc	13.1.3.6	2	8	11444	48114	0.601941	1
amino acid metabolism.synthesis.aspartate family.misc.homoserine	13.1.3.6.1	2	8	11444	48114	0.601941	1
PS.lightreaction.ATP synthase	1.1.4	2	12	11444	48114	0.817768	1
glycolysis.plastid branch	4.2	2	14	11444	48114	0.880236	1
secondary metabolism.isoprenoids.mevalonate pathway	16.1.2	2	15	11444	48114	0.903423	1
cell wall.hemicellulose synthesis	10.3	2	15	11444	48114	0.903423	1
RNA.regulation of transcription.MADS box transcription factor family	27.3.24	2	13	11444	48114	0.851985	1
RNA.regulation of transcription.Nucleosome/chromatin assembly factor group	27.3.62	2	13	11444	48114	0.851985	1
cell wall.cell wall proteins.HRGP	10.5.4	2	8	11444	48114	0.601941	1
transport.sulphate	34.6	2	10	11444	48114	0.727522	1
fermentation	5	2	13	11444	48114	0.851985	1
polyamine metabolism	22	2	14	11444	48114	0.880236	1
polyamine metabolism.synthesis	22.1	2	13	11444	48114	0.851985	1
protein.synthesis.ribosomal protein.eukaryotic.60S subunit.L34	29.2.1.2.2.34	2	8	11444	48114	0.601941	1
not assigned.no ontology.formin homology 2 domain-containing protein	35.1.20	2	13	11444	48114	0.851985	1
signalling.receptor kinases.leucine rich repeat II	30.2.2	2	13	11444	48114	0.851985	1
lipid metabolism.FA synthesis and FA elongation.Acetyl CoA Carboxylation	11.1.1	2	9	11444	48114	0.669552	1
lipid metabolism.FA synthesis and FA elongation.long chain fatty acid CoA ligase	11.1.9	2	8	11444	48114	0.601941	1
mitochondrial electron transport / ATP synthesis.F1-ATPase	9.9	2	24	11444	48114	0.987488	1
hormone metabolism.jasmonate.induced-regulated-responsive-activated	17.7.3	2	10	11444	48114	0.727522	1
hormone metabolism.brassinosteroid.synthesis-degradation.sterols.other	17.3.1.2.99	2	8	11444	48114	0.601941	1
PS.lightreaction.cyclic electron flow-chlororespiration	1.1.40	2	12	11444	48114	0.817768	1
amino acid metabolism.degradation.glutamate family	13.2.2	2	10	11444	48114	0.727522	1
protein.degradation.ubiquitin.ubiquitin	29.5.11.1	2	23	11444	48114	0.984185	1
PS.lightreaction.NADH DH	1.1.6	2	10	11444	48114	0.727522	1
RNA.regulation of transcription.ABI3/VP1-related B3-domain-containing transcription factor family	27.3.1	1	7	11444	48114	1	1
Co-factor and vitamine metabolism.molybdenum cofactor	18.1	1	6	11444	48114	1	1
protein.degradation.ubiquitin.E3.BTB/POZ Cullin3	29.5.11.4.5	1	11	11444	48114	1	1
protein.degradation.ubiquitin.E3.BTB/POZ Cullin3.BTB/POZ	29.5.11.4.5.2	1	9	11444	48114	1	1
misc.gluco-, galacto- and mannosidases.endoglucanase	26.3.4	1	7	11444	48114	1	1
PS.lightreaction.photosystem I	1.1.2	1	26	11444	48114	1	1
not assigned.no ontology.agenet domain-containing protein	35.1.2	1	16	11444	48114	1	1
protein.degradation.ubiquitin.proteasom	29.5.11.20	1	57	11444	48114	1	1
RNA.regulation of transcription.PHD finger transcription factor	27.3.63	1	10	11444	48114	1	1
RNA.regulation of transcription.Global transcription factor group	27.3.52	1	12	11444	48114	1	1
protein.postranslational modification.kinase.receptor like cytoplasmatic kinase VIII	29.4.1.58	1	7	11444	48114	1	1
DNA.synthesis/chromatin structure.histone.H1	28.1.3.1	1	6	11444	48114	1	1
signalling.receptor kinases.leucine rich repeat VIII.VIII-1	30.2.8.1	1	5	11444	48114	1	1
lipid metabolism.'exotics' (steroids, squalene etc).methylsterol monooxygenase	11.8.2	1	5	11444	48114	1	1
DNA.synthesis/chromatin structure.histone.core.H4	28.1.3.2.4	1	8	11444	48114	1	1
protein.synthesis.ribosomal protein.prokaryotic.mitochondrion	29.2.1.1.2	1	26	11444	48114	1	1
DNA.synthesis/chromatin structure.histone.core.H2A	28.1.3.2.1	1	14	11444	48114	1	1
glycolysis.cytosolic branch.phosphoglycerate mutase	4.1.12	1	5	11444	48114	1	1
amino acid metabolism.synthesis.histidine	13.1.7	1	10	11444	48114	1	1
protein.aa activation.pseudouridylate synthase	29.1.30	1	14	11444	48114	1	1
Co-factor and vitamine metabolism.pantothenate.branched-chain amino acid aminotransferase	18.4.1	1	5	11444	48114	1	1
PS.photorespiration.glycine cleavage	1.2.4	1	6	11444	48114	1	1
amino acid metabolism.degradation.aromatic aa.tyrosine	13.2.6.2	1	6	11444	48114	1	1
OPP.non-reductive PP	7.2	1	9	11444	48114	1	1
protein.synthesis.release	29.2.5	1	9	11444	48114	1	1
signalling.receptor kinases.leucine rich repeat VI	30.2.6	1	8	11444	48114	1	1
mitochondrial electron transport / ATP synthesis.NADH-DH	9.1	1	39	11444	48114	1	1
mitochondrial electron transport / ATP synthesis.NADH-DH.complex I	9.1.1	1	11	11444	48114	1	1
RNA.regulation of transcription.Methyl binding domain proteins	27.3.59	1	8	11444	48114	1	1
amino acid metabolism.synthesis.glutamate family	13.1.2	1	9	11444	48114	1	1
amino acid metabolism.synthesis.glutamate family.arginine	13.1.2.3	1	7	11444	48114	1	1
protein.synthesis.ribosomal protein.unknown	29.2.1.99	1	8	11444	48114	1	1
RNA.processing.3' end processing	27.1.3	1	24	11444	48114	1	1
PS.lightreaction.photosystem I.LHC-I	1.1.2.1	1	7	11444	48114	1	1
stress.biotic.respiratory burst	20.1.1	1	5	11444	48114	1	1
cell wall.hemicellulose synthesis.glucuronoxylan	10.3.2	1	10	11444	48114	1	1
transport.p- and v-ATPases.H+-transporting two-sector ATPase	34.1.1	1	23	11444	48114	1	1
cell wall.degradation.cellulases and beta -1,4-glucanases	10.6.1	1	6	11444	48114	1	1
protein.targeting.secretory pathway.ER	29.3.4.1	1	13	11444	48114	1	1
RNA.regulation of transcription.Bromodomain proteins	27.3.42	1	6	11444	48114	1	1
stress.abiotic.light	20.2.5	1	6	11444	48114	1	1
C1-metabolism.glycine hydroxymethyltransferase	25.1	1	7	11444	48114	1	1
signalling.14-3-3 proteins	30.7	1	11	11444	48114	1	1
amino acid metabolism.synthesis.aromatic aa.chorismate	13.1.6.1	1	13	11444	48114	1	1
major CHO metabolism.degradation.sucrose.invertases.neutral	2.2.1.3.1	1	7	11444	48114	1	1
fermentation.aldehyde dehydrogenase	5.1	1	7	11444	48114	1	1
signalling.receptor kinases.proline extensin like	30.2.22	1	9	11444	48114	1	1
lipid metabolism.FA synthesis and FA elongation.acyl-CoA binding protein	11.1.13	1	5	11444	48114	1	1
lipid metabolism.FA synthesis and FA elongation.ACP desaturase	11.1.15	1	5	11444	48114	1	1
RNA.regulation of transcription.GeBP like	27.3.49	1	7	11444	48114	1	1
RNA.regulation of transcription.B3 transcription factor family	27.3.41	1	8	11444	48114	1	1
secondary metabolism.sulfur-containing.glucosinolates.degradation.myrosinase	16.5.1.3.1	1	8	11444	48114	1	1
hormone metabolism.abscisic acid.synthesis-degradation.synthesis	17.1.1.1	1	5	11444	48114	1	1
secondary metabolism.sulfur-containing.glucosinolates.degradation.nitrilespecifier protein	16.5.1.3.2	1	5	11444	48114	1	1
lipid metabolism.FA synthesis and FA elongation.ACP protein	11.1.12	1	7	11444	48114	1	1
nucleotide metabolism.salvage.phosphoribosyltransferases.upp	23.3.1.3	1	5	11444	48114	1	1
secondary metabolism.isoprenoids.terpenoids	16.1.5	1	12	11444	48114	1	1
lipid metabolism.Phospholipid synthesis.phosphatidate cytidylyltransferase	11.3.3	1	6	11444	48114	1	1
OPP.oxidative PP.6-phosphogluconate dehydrogenase	7.1.3	1	7	11444	48114	1	1
protein.postranslational modification.kinase.receptor like cytoplasmatic kinase III	29.4.1.53	1	6	11444	48114	1	1
amino acid metabolism.degradation.glutamate family.arginine	13.2.2.3	1	6	11444	48114	1	1
Co-factor and vitamine metabolism.iron-sulphur clusters	18.7	1	7	11444	48114	1	1
amino acid metabolism.synthesis.aromatic aa.phenylalanine and tyrosine	13.1.6.2	1	5	11444	48114	1	1
RNA.regulation of transcription.DNA methyltransferases	27.3.46	1	10	11444	48114	1	1
glycolysis.unclear/dually targeted	4.3	1	6	11444	48114	1	1
protein.postranslational modification.kinase.receptor like cytoplasmatic kinase IX	29.4.1.59	1	6	11444	48114	1	1
TCA / org transformation.other organic acid transformatons.malic	8.2.10	1	6	11444	48114	1	1
lipid metabolism.glyceral metabolism	11.5	1	6	11444	48114	1	1
protein.postranslational modification.kinase.receptor like cytoplasmatic kinase X	29.4.1.61	1	7	11444	48114	1	1
nucleotide metabolism.deoxynucleotide metabolism	23.5	1	10	11444	48114	1	1
RNA.regulation of transcription.AtSR Transcription Factor family	27.3.39	1	5	11444	48114	1	1
lipid metabolism.Phospholipid synthesis.diacylglycerol kinase	11.3.5	1	5	11444	48114	1	1
nucleotide metabolism.phosphotransfer and pyrophosphatases.adenylate kinase	23.4.1	1	6	11444	48114	1	1
lipid metabolism.FA synthesis and FA elongation.Acetyl CoA Carboxylation.heteromeric Complex	11.1.1.2	1	6	11444	48114	1	1
RNA.regulation of transcription.PWWP domain protein	27.3.68	1	9	11444	48114	1	1
RNA.regulation of transcription.Zn-finger(CCHC)	27.3.73	1	8	11444	48114	1	1
minor CHO metabolism.galactose	3.8	1	6	11444	48114	1	1
PS.photorespiration.glycolate oxydase	1.2.2	1	5	11444	48114	1	1
RNA.processing.degradation dicer	27.1.20	0	6	11444	48114	1	1
TCA / org transformation.TCA.pyruvate DH	8.1.1	0	12	11444	48114	1	1
TCA / org transformation.TCA.pyruvate DH.E1	8.1.1.1	0	5	11444	48114	1	1
cell wall.precursor synthesis.GAE	10.1.6	0	6	11444	48114	1	1
N-metabolism.misc	12.4	0	5	11444	48114	1	1
signalling.light.COP9 signalosome	30.11.1	0	12	11444	48114	1	1
mitochondrial electron transport / ATP synthesis.cytochrome c oxidase	9.7	0	22	11444	48114	1	1
RNA.regulation of transcription.Histone acetyltransferases	27.3.54	0	17	11444	48114	1	1
PS.lightreaction.photosystem I.PSI polypeptide subunits	1.1.2.2	0	18	11444	48114	1	1
not assigned.no ontology.BSD domain-containing protein	35.1.8	0	5	11444	48114	1	1
lipid metabolism.'exotics' (steroids, squalene etc).phosphatidylcholinesterol O-acyltransferase	11.8.10	0	6	11444	48114	1	1
protein.degradation.ubiquitin.ubiquitin protease	29.5.11.5	0	21	11444	48114	1	1
RNA.regulation of transcription.Chromatin Remodeling Factors	27.3.44	0	37	11444	48114	1	1
protein.targeting.secretory pathway.golgi	29.3.4.2	0	16	11444	48114	1	1
Biodegradation of Xenobiotics.hydroxyacylglutathione hydrolase	24.1	0	5	11444	48114	1	1
DNA.synthesis/chromatin structure.retrotransposon/transposase	28.1.1	0	15	11444	48114	1	1
misc.calcineurin-like phosphoesterase family protein	26.27	0	7	11444	48114	1	1
protein.synthesis.ribosomal protein.prokaryotic.mitochondrion.50S subunit	29.2.1.1.2.2	0	8	11444	48114	1	1
DNA.synthesis/chromatin structure.histone.core.H3	28.1.3.2.3	0	8	11444	48114	1	1
TCA / org transformation.other organic acid transformatons.atp-citrate lyase	8.2.11	0	5	11444	48114	1	1
protein.degradation.ubiquitin.E3.SCF.SKP	29.5.11.4.3.1	0	9	11444	48114	1	1
nucleotide metabolism.synthesis.PRS-PP	23.1.3	0	6	11444	48114	1	1
protein.targeting.peroxisomes	29.3.5	0	11	11444	48114	1	1
RNA.regulation of transcription.Alfin-like	27.3.2	0	6	11444	48114	1	1
mitochondrial electron transport / ATP synthesis.cytochrome c reductase	9.5	0	12	11444	48114	1	1
mitochondrial electron transport / ATP synthesis.cytochrome c	9.6	0	14	11444	48114	1	1
RNA.regulation of transcription.Polycomb Group (PcG)	27.3.65	0	6	11444	48114	1	1
mitochondrial electron transport / ATP synthesis.NADH-DH.localisation not clear	9.1.2	0	28	11444	48114	1	1
protein.synthesis.ribosomal protein.prokaryotic.mitochondrion.30S subunit	29.2.1.1.2.1	0	17	11444	48114	1	1
RNA.regulation of transcription.ARF, Auxin Response Factor family	27.3.4	0	14	11444	48114	1	1
mitochondrial electron transport / ATP synthesis.NADH-DH.complex I.carbonic anhydrase	9.1.1.5	0	5	11444	48114	1	1
cell.division.plastid	31.2.5	0	8	11444	48114	1	1
hormone metabolism.cytokinin.signal transduction	17.4.2	0	7	11444	48114	1	1
redox.misc	21.99	0	6	11444	48114	1	1
misc. other Ferredoxins and Rieske domain	26.3	0	5	11444	48114	1	1
RNA.regulation of transcription.FHA transcription factor	27.3.48	0	5	11444	48114	1	1
major CHO metabolism.degradation.sucrose.hexokinase	2.2.1.4	0	5	11444	48114	1	1
RNA.regulation of transcription.E2F/DP transcription factor family	27.3.18	0	6	11444	48114	1	1
transport.porins	34.2	0	5	11444	48114	1	1
protein.degradation.ubiquitin.E3.HECT	29.5.11.4.1	0	7	11444	48114	1	1
protein.synthesis.ribosomal protein.prokaryotic.chloroplast.50S subunit.L12	29.2.1.1.1.2.12	0	5	11444	48114	1	1
signalling.unspecified	30.99	0	6	11444	48114	1	1
transport.p- and v-ATPases.H+-transporting two-sector ATPase.subunit C	34.1.1.2	0	6	11444	48114	1	1
amino acid metabolism.synthesis.aromatic aa.chorismate.shikimate kinase	13.1.6.1.5	0	5	11444	48114	1	1
TCA / org transformation.TCA.succinate dehydrogenase	8.1.7	0	8	11444	48114	1	1
RNA.regulation of transcription.CPP(Zn),CPP1-related transcription factor family	27.3.17	0	5	11444	48114	1	1
protein.degradation.ubiquitin.E1	29.5.11.2	0	8	11444	48114	1	1
PS.lightreaction.cytochrome b6/f	1.1.3	0	8	11444	48114	1	1
RNA.regulation of transcription.CCAAT box binding factor family, HAP3	27.3.15	0	5	11444	48114	1	1
glycolysis.cytosolic branch.pyruvate kinase (PK)	4.1.14	0	5	11444	48114	1	1
protein.targeting.unknown	29.3.99	0	8	11444	48114	1	1
DNA.synthesis/chromatin structure.retrotransposon/transposase.gypsy-like retrotransposon	28.1.1.1	0	6	11444	48114	1	1
