# Supplementary material for: TMEA: A Thermodynamically Motivated Framework for Functional Characterization of Biological Responses to System Acclimation
Source: Entropy (Basel). 2020 Sep 15;22(9):1030. doi: 10.3390/e22091030 (PMC7597090; doi:10.3390/e22091030)
Supplement: Supplementary file 1 [file entropy-22-01030-s001.zip › S4_TMEA_FAS.xlsx]

## Sheet: S4_TMEA_FAS_Info
Table S4: Comparison of significantly contributing FAS (functionally annotated sets) from TMEA. FAS terms obtained from MapMan ontology are listed, that showed a significant contribution to constraints 1-3 and constraints 4-10 respectively. Bold font highlights FAS which are unique and show no adjacent FAS-levels to be present in constraints 1-3.

## Sheet: S4_TMEA_FAS
TMEA_Constraints 1-3	TMEA_Constraints 4-10	unique,non-redundant FASs of Constraints 4-10	shared FAS	unique FAS of Constraints 4-10	next higher FAS level present in 1_3	globally higher FAS level present in 1_3	FAS leaf present in 1_3	present in next higher FAS or leaf FAS in 1_3
amino acid metabolism.synthesis			FALSE	FALSE
amino acid metabolism.synthesis.aspartate family			FALSE	FALSE
cell wall	cell wall		TRUE	FALSE
cell wall.cell wall proteins	cell wall.cell wall proteins		TRUE	FALSE
cell wall.cell wall proteins.AGPs	cell wall.cell wall proteins.AGPs		TRUE	FALSE
cell wall.cell wall proteins.AGPs.AGP	cell wall.cell wall proteins.AGPs.AGP		TRUE	FALSE
	cell wall.cell wall proteins.LRR		FALSE	TRUE	TRUE	TRUE	FALSE	TRUE
cell wall.degradation			FALSE	FALSE
cell wall.degradation.mannan-xylose-arabinose-fucose			FALSE	FALSE
cell wall.modification	cell wall.modification		TRUE	FALSE
cell wall.pectin*esterases.misc			FALSE	FALSE
	development.late embryogenesis abundant	TRUE	FALSE	TRUE	FALSE	FALSE	FALSE	FALSE
development.storage proteins			FALSE	FALSE
	DNA.synthesis/chromatin structure		FALSE	TRUE	FALSE	FALSE	TRUE	TRUE
DNA.synthesis/chromatin structure.retrotransposon/transposase	DNA.synthesis/chromatin structure.retrotransposon/transposase		TRUE	FALSE
DNA.synthesis/chromatin structure.retrotransposon/transposase.gypsy-like retrotransposon	DNA.synthesis/chromatin structure.retrotransposon/transposase.gypsy-like retrotransposon		TRUE	FALSE
hormone metabolism	hormone metabolism		TRUE	FALSE
	hormone metabolism.abscisic acid		FALSE	TRUE	TRUE	TRUE	FALSE	TRUE
	hormone metabolism.abscisic acid.induced-regulated-responsive-activated	TRUE	FALSE	TRUE	FALSE	TRUE	FALSE	FALSE
hormone metabolism.auxin	hormone metabolism.auxin		TRUE	FALSE
hormone metabolism.auxin.induced-regulated-responsive-activated	hormone metabolism.auxin.induced-regulated-responsive-activated		TRUE	FALSE
	hormone metabolism.ethylene		FALSE	TRUE	TRUE	TRUE	FALSE	TRUE
	hormone metabolism.ethylene.signal transduction	TRUE	FALSE	TRUE	FALSE	FALSE	FALSE	FALSE
	hormone metabolism.ethylene.synthesis-degradation.1-aminocyclopropane-1-carboxylate synthase	TRUE	FALSE	TRUE	FALSE	FALSE	FALSE	FALSE
	hormone metabolism.jasmonate	TRUE	FALSE	TRUE	FALSE	FALSE	FALSE	FALSE
	hormone metabolism.jasmonate.induced-regulated-responsive-activated	TRUE	FALSE	TRUE	FALSE	FALSE	FALSE	FALSE
	hormone metabolism.jasmonate.synthesis-degradation	TRUE	FALSE	TRUE	FALSE	FALSE	FALSE	FALSE
lipid metabolism.FA desaturation			FALSE	FALSE
lipid metabolism.FA desaturation.desaturase	lipid metabolism.FA desaturation.desaturase		TRUE	FALSE
	lipid metabolism.lipid degradation.lysophospholipases.glycerophosphodiester phosphodiesterase	TRUE	FALSE	TRUE	FALSE	FALSE	FALSE	FALSE
	lipid metabolism.lipid transfer proteins etc	TRUE	FALSE	TRUE	FALSE	FALSE	FALSE	FALSE
	lipid metabolism.Phospholipid synthesis.cyclopropane-fatty-acyl-phospholipid synthase	TRUE	FALSE	TRUE	FALSE	FALSE	FALSE	FALSE
major CHO metabolism	major CHO metabolism		TRUE	FALSE
major CHO metabolism.degradation	major CHO metabolism.degradation		TRUE	FALSE
major CHO metabolism.degradation.starch	major CHO metabolism.degradation.starch		TRUE	FALSE
minor CHO metabolism			FALSE	FALSE
minor CHO metabolism.trehalose			FALSE	FALSE
minor CHO metabolism.trehalose.potential TPS/TPP			FALSE	FALSE
misc	misc		TRUE	FALSE
misc.beta 1,3 glucan hydrolases			FALSE	FALSE
misc.beta 1,3 glucan hydrolases.glucan endo-1,3-beta-glucosidase			FALSE	FALSE
misc.cytochrome P450	misc.cytochrome P450		TRUE	FALSE
misc.GDSL-motif lipase			FALSE	FALSE
misc.gluco-, galacto- and mannosidases			FALSE	FALSE
misc.glutathione S transferases	misc.glutathione S transferases		TRUE	FALSE
misc.invertase/pectin methylesterase inhibitor family protein			FALSE	FALSE
	misc.myrosinases-lectin-jacalin		FALSE	TRUE	TRUE	TRUE	FALSE	TRUE
misc.nitrilases, *nitrile lyases, berberine bridge enzymes, reticuline oxidases, troponine reductases	misc.nitrilases, *nitrile lyases, berberine bridge enzymes, reticuline oxidases, troponine reductases		TRUE	FALSE
misc.O-methyl transferases			FALSE	FALSE
misc.peroxidases	misc.peroxidases		TRUE	FALSE
misc.protease inhibitor/seed storage/lipid transfer protein (LTP) family protein	misc.protease inhibitor/seed storage/lipid transfer protein (LTP) family protein		TRUE	FALSE
	misc.UDP glucosyl and glucoronyl transferases		FALSE	TRUE	TRUE	TRUE	FALSE	TRUE
	not assigned		FALSE	TRUE	FALSE	FALSE	TRUE	TRUE
	not assigned.no ontology		FALSE	TRUE	FALSE	FALSE	TRUE	TRUE
not assigned.no ontology.DC1 domain containing protein	not assigned.no ontology.DC1 domain containing protein		TRUE	FALSE
not assigned.no ontology.glycine rich proteins	not assigned.no ontology.glycine rich proteins		TRUE	FALSE
not assigned.no ontology.pentatricopeptide (PPR) repeat-containing protein	not assigned.no ontology.pentatricopeptide (PPR) repeat-containing protein		TRUE	FALSE
not assigned.unknown	not assigned.unknown		TRUE	FALSE
nucleotide metabolism.synthesis			FALSE	FALSE
nucleotide metabolism.synthesis.purine			FALSE	FALSE
protein			FALSE	FALSE
protein.degradation.AAA type			FALSE	FALSE
	protein.degradation.cysteine protease	TRUE	FALSE	TRUE	FALSE	TRUE	FALSE	FALSE
	protein.degradation.ubiquitin.E3.BTB/POZ Cullin3	TRUE	FALSE	TRUE	FALSE	TRUE	FALSE	FALSE
	protein.degradation.ubiquitin.E3.BTB/POZ Cullin3.BTB/POZ	TRUE	FALSE	TRUE	FALSE	TRUE	FALSE	FALSE
protein.synthesis	protein.synthesis		TRUE	FALSE
protein.synthesis.ribosomal protein	protein.synthesis.ribosomal protein		TRUE	FALSE
protein.synthesis.ribosomal protein.eukaryotic	protein.synthesis.ribosomal protein.eukaryotic		TRUE	FALSE
protein.synthesis.ribosomal protein.eukaryotic.40S subunit	protein.synthesis.ribosomal protein.eukaryotic.40S subunit		TRUE	FALSE
protein.synthesis.ribosomal protein.eukaryotic.60S subunit	protein.synthesis.ribosomal protein.eukaryotic.60S subunit		TRUE	FALSE
protein.synthesis.ribosomal protein.eukaryotic.60S subunit.L7A			FALSE	FALSE
protein.synthesis.ribosomal protein.prokaryotic	protein.synthesis.ribosomal protein.prokaryotic		TRUE	FALSE
protein.synthesis.ribosomal protein.prokaryotic.chloroplast	protein.synthesis.ribosomal protein.prokaryotic.chloroplast		TRUE	FALSE
	protein.synthesis.ribosomal protein.prokaryotic.chloroplast.30S subunit		FALSE	TRUE	TRUE	TRUE	FALSE	TRUE
protein.synthesis.ribosomal protein.prokaryotic.chloroplast.50S subunit	protein.synthesis.ribosomal protein.prokaryotic.chloroplast.50S subunit		TRUE	FALSE
protein.synthesis.ribosome biogenesis	protein.synthesis.ribosome biogenesis		TRUE	FALSE
protein.synthesis.ribosome biogenesis.Pre-rRNA processing and modifications	protein.synthesis.ribosome biogenesis.Pre-rRNA processing and modifications		TRUE	FALSE
protein.synthesis.ribosome biogenesis.Pre-rRNA processing and modifications.snoRNPs	protein.synthesis.ribosome biogenesis.Pre-rRNA processing and modifications.snoRNPs		TRUE	FALSE
protein.synthesis.ribosome biogenesis.Pre-rRNA processing and modifications.WD-repeat proteins			FALSE	FALSE
	PS		FALSE	TRUE	FALSE	FALSE	TRUE	TRUE
	PS.calvin cycle	TRUE	FALSE	TRUE	FALSE	FALSE	FALSE	FALSE
PS.lightreaction	PS.lightreaction		TRUE	FALSE
PS.lightreaction.photosystem II	PS.lightreaction.photosystem II		TRUE	FALSE
PS.lightreaction.photosystem II.LHC-II			FALSE	FALSE
	PS.lightreaction.photosystem II.PSII polypeptide subunits		FALSE	TRUE	TRUE	TRUE	FALSE	TRUE
redox.glutaredoxins	redox.glutaredoxins		TRUE	FALSE
	RNA.regulation of transcription		FALSE	TRUE	FALSE	FALSE	TRUE	TRUE
RNA.regulation of transcription.AP2/EREBP, APETALA2/Ethylene-responsive element binding protein family	RNA.regulation of transcription.AP2/EREBP, APETALA2/Ethylene-responsive element binding protein family		TRUE	FALSE
RNA.regulation of transcription.ARR	RNA.regulation of transcription.ARR		TRUE	FALSE
RNA.regulation of transcription.C2C2(Zn) CO-like, Constans-like zinc finger family			FALSE	FALSE
RNA.regulation of transcription.C2C2(Zn) DOF zinc finger family			FALSE	FALSE
	RNA.regulation of transcription.HSF,Heat-shock transcription factor family	TRUE	FALSE	TRUE	FALSE	FALSE	FALSE	FALSE
	RNA.regulation of transcription.MYB domain transcription factor family	TRUE	FALSE	TRUE	FALSE	FALSE	FALSE	FALSE
RNA.regulation of transcription.MYB-related transcription factor family			FALSE	FALSE
RNA.regulation of transcription.NAC domain transcription factor family			FALSE	FALSE
	RNA.regulation of transcription.PHOR1	TRUE	FALSE	TRUE	FALSE	FALSE	FALSE	FALSE
RNA.regulation of transcription.Psudo ARR transcription factor family	RNA.regulation of transcription.Psudo ARR transcription factor family		TRUE	FALSE
RNA.regulation of transcription.WRKY domain transcription factor family	RNA.regulation of transcription.WRKY domain transcription factor family		TRUE	FALSE
	S-assimilation	TRUE	FALSE	TRUE	FALSE	FALSE	FALSE	FALSE
secondary metabolism	secondary metabolism		TRUE	FALSE
secondary metabolism.flavonoids	secondary metabolism.flavonoids		TRUE	FALSE
secondary metabolism.flavonoids.anthocyanins	secondary metabolism.flavonoids.anthocyanins		TRUE	FALSE
secondary metabolism.flavonoids.anthocyanins.anthocyanin 5-aromatic acyltransferase	secondary metabolism.flavonoids.anthocyanins.anthocyanin 5-aromatic acyltransferase		TRUE	FALSE
secondary metabolism.flavonoids.chalcones			FALSE	FALSE
secondary metabolism.flavonoids.dihydroflavonols	secondary metabolism.flavonoids.dihydroflavonols		TRUE	FALSE
secondary metabolism.flavonoids.flavonols			FALSE	FALSE
secondary metabolism.isoprenoids.terpenoids	secondary metabolism.isoprenoids.terpenoids		TRUE	FALSE
	secondary metabolism.N misc.alkaloid-like	TRUE	FALSE	TRUE	FALSE	TRUE	FALSE	FALSE
secondary metabolism.phenylpropanoids			FALSE	FALSE
secondary metabolism.phenylpropanoids.lignin biosynthesis			FALSE	FALSE
secondary metabolism.simple phenols			FALSE	FALSE
	secondary metabolism.sulfur-containing		FALSE	TRUE	TRUE	TRUE	FALSE	TRUE
	secondary metabolism.sulfur-containing.glucosinolates		FALSE	TRUE	TRUE	TRUE	FALSE	TRUE
	secondary metabolism.sulfur-containing.glucosinolates.degradation		FALSE	TRUE	TRUE	TRUE	FALSE	TRUE
	secondary metabolism.sulfur-containing.glucosinolates.synthesis		FALSE	TRUE	TRUE	TRUE	FALSE	TRUE
	secondary metabolism.sulfur-containing.glucosinolates.synthesis.aliphatic		FALSE	TRUE	TRUE	TRUE	FALSE	TRUE
signalling			FALSE	FALSE
signalling.calcium			FALSE	FALSE
signalling.in sugar and nutrient physiology			FALSE	FALSE
signalling.light			FALSE	FALSE
signalling.receptor kinases	signalling.receptor kinases		TRUE	FALSE
signalling.receptor kinases.DUF 26	signalling.receptor kinases.DUF 26		TRUE	FALSE
	signalling.receptor kinases.leucine rich repeat I		FALSE	TRUE	TRUE	TRUE	FALSE	TRUE
signalling.receptor kinases.misc	signalling.receptor kinases.misc		TRUE	FALSE
signalling.receptor kinases.wall associated kinase			FALSE	FALSE
signalling.receptor kinases.wheat LRK10 like			FALSE	FALSE
stress	stress		TRUE	FALSE
stress.abiotic	stress.abiotic		TRUE	FALSE
stress.abiotic.cold	stress.abiotic.cold		TRUE	FALSE
	stress.abiotic.heat		FALSE	TRUE	TRUE	TRUE	FALSE	TRUE
stress.biotic	stress.biotic		TRUE	FALSE
stress.biotic.PR-proteins	stress.biotic.PR-proteins		TRUE	FALSE
stress.biotic.PR-proteins.plant defensins	stress.biotic.PR-proteins.plant defensins		TRUE	FALSE
stress.biotic.receptors	stress.biotic.receptors		TRUE	FALSE
stress.biotic.respiratory burst			FALSE	FALSE
transport			FALSE	FALSE
transport.ABC transporters and multidrug resistance systems			FALSE	FALSE
transport.Major Intrinsic Proteins			FALSE	FALSE
transport.Major Intrinsic Proteins.PIP			FALSE	FALSE
	transport.peptides and oligopeptides		FALSE	TRUE	TRUE	TRUE	FALSE	TRUE
transport.sugars			FALSE	FALSE
transport.sulphate			FALSE	FALSE
